# Supplementary material for: Di­chlorido­bis­(3-{[(pyridin-2-yl)methyl­idene]amino}­benzoic acid-κ2N,N′)cobalt(II) methanol monosolvate monohydrate
Source: IUCrdata. 2026 Mar 3;11(Pt 3):x260215. doi: 10.1107/S2414314626002154 (PMC13055954; doi:10.1107/S2414314626002154)
Supplement: Supplementary file 2 [file x-11-x260215-sup3.txt]

data_I
#==============================================================================

# PROCESSING SUMMARY (IUCr Office Use Only)

_journal_date_recd_electronic      2026-02-19
_journal_date_to_coeditor         ?
_journal_date_from_coeditor       ?
_journal_date_accepted     ?
_journal_date_printers_first      ?
_journal_date_printers_final      ?
_journal_date_proofs_out          ?
_journal_date_proofs_in           ?
_journal_coeditor_name            ?
_journal_coeditor_code      TK4120
_journal_coeditor_notes
?
_journal_paper_category      HM
_journal_techeditor_code      ?
_iucr_compatibility_tag          ACTA95
_journal_techeditor_notes  
;
;
_journal_coden_ASTM               ?
_journal_name_full                ?
_journal_year                     ?
_journal_volume                   ?
_journal_issue                    ?
_journal_page_first               ?
_journal_page_last                ?
_journal_suppl_publ_number        ?
_journal_suppl_publ_pages         ?

#==============================================================================

 
# 1. SUBMISSION DETAILS
#----------------------
 
_publ_contact_author_name
     'Olga Yu. Vassilyeva'
_publ_contact_author_address
;
Department of Chemistry,
Taras Shevchenko National University of Kyiv,
Hetman Pavlo Skoropadskyi st., 12, 
Kyiv 01033, Ukraine
;
_publ_contact_author_email            vassilyeva@univ.kiev.ua
_publ_contact_author_fax               (+38)_044_2862467
_publ_contact_author_phone             (+38)_044_2393392
_publ_requested_journal
;
IUCrData
; 
 
loop_
_publ_author_name
_publ_author_footnote
_publ_author_address
 

'Olga Yu. Vassilyeva' .
; 
Department of Chemistry,
Taras Shevchenko National University of Kyiv,
Hetman Pavlo Skoropadskyi St., 12, 
Kyiv 01033, Ukraine
; 

'Vladimir N. Kokozay' .
; 
Department of Chemistry,
Taras Shevchenko National University of Kyiv,
Hetman Pavlo Skoropadskyi St., 12, 
Kyiv 01033, Ukraine
; 

'Brian W. Skelton' .
; 
School of Molecular Sciences
M310, University of Western Australia,
Perth, WA 6009,
Australia
;


_publ_section_references
;
Altomare, A., Cascarano, G., Giacovazzo, C., Guagliardi, A., Burla, M. C.,
Polidori, G. & Camalli, M. (1994). <i>J. Appl. Cryst.</i> <b>27</b>, 435.

Buvaylo, E. A., Kokozay, V. N., Makhankova, V. G., Melnyk, A. K., Korabik, M.,
Witwicki, M., Skelton, B. W. & Vassilyeva, O. Y. (2018). <i>Eur. J. Inorg.
Chem</i>. <b>2018</b>, 1603--1619.

Buvaylo, E. A., Kokozay, V. N., Rubini, K., Vassilyeva, O. Y. & Skelton, B. W.
(2014). <i>J. Mol. Struct</i>., <b>1072</b>, 129--136.

Buvaylo, E. A., Melnyk, A. K., Trachevsky, V. V., Vassilyeva, O. Y. & Skelton,
B. W. (2016). <i>Polyhedron</i>, <b>105</b>, 238--245.

Choudhury, C. R., Datta, A., Gramlich, V., Hossain, G. G., Malik, K. A. &
Mitra, S. (2003). <i>Inorg. Chem. Commun</i>., <b>6</b>, 790--793.

Farrugia, L. J. (1999). <i>J. Appl. Cryst.</i> <b>32</b>, 837--838.

Iwai, T., Abe, S., Takizawa, S. Y., Masai, H. & Terao, J. (2024). <i>Chem.
Sci</i>., <b>15</b>, 8873--8879.

Kitzmann, W. R. & Heinze, K. (2023). <i>Angew. Chem. Int. Ed</i>. <b>62</b>,
e202213207.

Macrae, C. F., Sovago, I., Cottrell, S. J., Galek, P. T. A., McCabe, P.,
Pidcock, E., Platings, M., Shields, G. P., Stevens, J. S., Towler, M. & Wood,
P. A. (2020). <i>J. Appl. Cryst</i>. <b>53</b>, 226--235.

Parsons, S., Flack, H. D. & Wagner, T. (2013). <i>Acta Cryst</i>. B<b>69</b>,
249--259.

Rigaku OD (2015). <i>CrysAlis PRO</i>. Rigaku Oxford Diffraction Ltd, Yarnton,
England.

Sheldrick, G. M. (2015). <i>Acta Cryst</i>. C<b>71</b>, 3--8.

Tzimopoulos, D., Czapik, A., Gdaniec, M., Bakas, T., Isab, A. A., Varvogli,
A.-C. & Akrivos, P. D. (2010). <i>J. Mol. Struct</i>., <b>965</b>, 56--64.

Wang, Q., Sunand, Y.-Y. & Wang, D.-Q. (2007). <i>Acta Cryst.</i> E<b>63</b>,
o4597.
;


 
#------------------  SECTION 2. COMPOUND(S) DETAILS -------------------------#
 
_database_code_depnum_ccdc_archive  'CCDC 2063851'


_publ_section_exptl_refinement
;
Crystal data, data collection and structure refinement details are summarized
in Table 3. Methanol and water molecule O-H hydrogen atoms were not located.
;

_publ_section_exptl_prep
;
2-Pyridinecarbaldehyde (0.19 ml, 2 mmol) was refluxed with 3-aminobenzoic acid
(0.28 g, 2 mmol) in methanol (20 ml) in a 50 ml conical flask for 30 min. The
resultant yellow solution was left in open air overnight and used as the
ligand without further purification. To the methanol solution with partially
deposited H<i>L</i> (0.45 g, 2 mmol) CoCl~2~\\cdot6H~2~O (0.24 g, 1 mmol) was
added. The mixture was heated to 50 \%C and magnetically stirred for 20 min
until total dissolution of the ligand was observed. The resulting dark-red
solution was filtered and allowed to stand at room temperature. Orange prisms
of the title complex formed over several days. They were collected by
filter-suction, washed with dry ^i^PrOH and finally dried in air. Yield: 84%
(0.53 g). Anal. Calc. for C~27~H~26~Cl~2~CoN~4~O~6~ (MW 632.35): C, 51.28; H,
4.14; N, 8.86%. Found: C, 51.43; H, 4.00; N, 8.73%.

The IR spectrum of the compound is dominated by a sharp absorption at 1716
cm^--1^ attributed to C\\db O stretching of the carboxylic acid group. A very
broad unstructured band observed in the O--H stretching region at 3398 cm^--1^
indicates the presence of alcohol and carboxylic acid OH functional groups
along with lattice and adsorbed H~2~O molecules involved in extensive hydrogen
bonding. The aromatic \\db C--H and alkyl --C--H stretching is evidenced from
the presence of several bands above and below 3000 cm^--1^, respectively. The
characteristic \n(C\\db N) absorption of the Schiff base ligand is identified
at 1596 cm^--1^.
;

# publcif _publ_body_element loop start
loop_
_publ_body_element
_publ_body_title
_publ_body_contents

 section 
;
Chemical context
; 
;

;
 section 
;
Structural commentary
; 
;

;
 section 
;
Supramolecular features
; 
;

;
 section 
;
Database survey
; 
;

;
 section 
;
Synthesis and crystallization
; 
;

;
 section 
;
Refinement
;
;
Crystal data, data collection and structure refinement details are summarized
in Table 3. Methanol and water molecule O---H hydrogen atoms were not located.
;

# publcif _publ_body_element loop end


_publ_section_figure_captions
;


Molecular structure and main atom labelling of
[Co(H<i>L</i>)~2~Cl~2~]\\cdotCH~3~OH\\cdotH~2~O, molecules <i>A</i> and
<i>B</i>, with 50% probability displacement ellipsoids. H atoms are shown as
spheres of arbitrary radius.

Fragment of the crystal packing of the title compound viewed along the <i>b</i>
axis.
;
#Added by publCIF


_publ_section_abstract
;
The orthorhombic <i>Pna</i>2~1~ unit cell of the title compound,
[Co(C~26~H~20~N~4~O~6~)~2~Cl~2~]\\cdotCH~3~OH\\cdotH~2~O, contains eight
complex molecules, four <i>A</i> and four <i>B</i>, along with sixteen solvent
molecules of crystallization. The two independent Co^II^ atoms are coordinated
by imine and pyridine N atoms from each of two neutral pyridinyliminobenzoic
acids and two <i>cis</i>-chlorido ligands in a distorted octahedral
coordination environment. In the crystal, the complex molecules pack loosely
with the closest Co...Co separation exceeding 7.7 \%A. The uncoordinated
carboxylic groups on the ligands are presumably hydrogen-bonded to the solvent
methanol and water molecules.
;
#Added by publCIF


_publ_section_keywords
;
crystal structure; cobalt(II) complex; Schiff base ligand
;
#Added by publCIF


_publ_section_title
;
Dichlorido-bis(3-{[(pyridin-2-yl)methylidene]amino}benzoic acid)-cobalt(II)
methanol solvate monohydrate
;
#Added by publCIF


_publ_section_synopsis
;
Two chlorido and two chelating pyridinyliminobenzoic acid ligands coordinate a
cobalt(II) centre with the carboxylic being non-coordinating.
;

#Added by publCIF


_audit_update_record
;
2026-01-08 # Formatted by publCIF

;
_publcif_datablock.id '{113a3132-1381-4b33-9f50-c96a41202775}'


_publ_manuscript_text
;
\a-Iminopyridine Schiff bases are electronically analogous to classic
bipyridines of which metal complexes have shown remarkable photochemical,
optical and electrochemical properties (Kitzmann <i>et al.</i>, 2023; Iwai
<i>et al.</i>, 2024). \a-Iminopyridines with free carboxylate ends can
demonstrate both chelating and bridging functions offering diverse
coordination modes (Choudhury <i>et al.</i>, 2003; Buvaylo <i>et al.</i>,
2018). In continuation of earlier studies on metal complexes with
pyridinyliminobenzoic acids (Buvaylo <i>et al.</i>, 2014; Buvaylo <i>et
al.</i>, 2016; Buvaylo <i>et al.</i>, 2018), we were interested in preparing a
cobalt complex with the potentially multidentate
3-{[(pyridin-2-yl)methylidene]amino}benzoic acid (H<i>L</i>) ligand that
results from the condensation between 3-aminobenzoic acid and
2-pyridinecarbaldehyde. Herein, we report the synthesis and crystal structure
of the title complex [Co(H<i>L</i>)~2~Cl~2~]\\cdotCH~3~OH\\cdotH~2~O where the
potential bridging function of the carboxylate group did not occur.

The compound crystallizes in the orthorhombic space group <i>Pna</i>2~1~ and
comprises neutral [Co(H<i>L</i>)~2~Cl~2~] molecules as well as solvent
molecules of crystallization. In the asymmetric-unit, the two independent
cobalt complexes (molecules <i>A</i> and <i>B</i>) adopt similar
configurations accommodating two Schiff bases and two <i>cis</i>-chlorido
ligands in the coordination sphere (Fig. 1). The metal atoms are distorted
octahedral, with the Co--N distances lying in the range 2.129(8)--2.192(9) \%A
and the distances to the chloride atoms, 2.409(3)--2.446(3) \%A, being
significantly longer (Table 1). The <i>cis</i> and <i>trans</i> angles at the
cobalt centres vary in the ranges of 75.3(3)--107.3(3) and
158.0(2)--177.1(3)\%, respectively, support a strong degree of deformation of
the metal polyhedra. The C---O bond distances for the incorporated carboxylic
groups [<i>A</i>: 1.202(12), 1.331(13); 1.181(11), 1.358(12) \%A; <i>B</i>:
1.220(12), 1.319(14); 1.207(12), 1.327(13) \%A] confirm their molecular form.
In the crystal, the complex molecules pack loosely with the closest Co...Co
separation exceeding 7.7 \%A (Fig. 2). The carboxylic acid groups on the
ligands are hydrogen-bonded to the solvent methanol and water molecules (Table
2). Weak C---H...Cl/O intermolecular interactions form a three-dimensional
supramolecular network.

Two monoclinic forms of the free ligand are known belonging to the
<i>C</i>2/<i>c</i> (CSD-REFCODE RIRZIC; Wang <i>et al.</i>, 2007) and
<i>P</i>2~1~/<i>c</i> space groups (RIRZIC01; Tzimopoulos <i>et al.</i>,
2010). The most similar structure to that of the title comlex is
[Cu(H<i>L</i>)~2~Cl]~n~Cl~n~\\cdot2nH~2~O built of one-dimensional chains of
complex cations joined by weak Cu---Cl coordination bonding, chloride anions
and solvent water molecules (TIDREG; Buvaylo <i>et al.</i>, 2018).
;

_vrf_PLAT306_st164
;
PROBLEM: Isolated Oxygen Atom (H-atoms Missing ?) .......         O1 Check
 
         
RESPONSE: Methanol and water molecule O-H hydrogen atoms were not located.

;

 
_audit_creation_date                    2015-12-10T08:59:51-00:00
_audit_creation_method                  'WinGX routine CIF_UPDATE'
 
#----------------------------------------------------------------------------#
#                   CHEMICAL INFORMATION                                     #
#----------------------------------------------------------------------------#
 
_chemical_formula_sum                   'C27 H26 Cl2 Co N4 O6'
_chemical_formula_moiety                'C26 H20 Cl2 Co N4 O4, C H4 O, H2 O'
_chemical_formula_weight                632.35
_chemical_absolute_configuration        ad
 
#----------------------------------------------------------------------------#
#                   UNIT CELL INFORMATION                                    #
#----------------------------------------------------------------------------#
 
_symmetry_cell_setting                  orthorhombic
_symmetry_space_group_name_H-M          'P n a 21'
_symmetry_space_group_name_Hall         'P 2c -2n'
_symmetry_Int_Tables_number             33
loop_
    _symmetry_equiv_pos_as_xyz
'x, y, z'
'-x, -y, z+1/2'
'-x+1/2, y+1/2, z+1/2'
'x+1/2, -y+1/2, z'
 
_cell_length_a                          16.8875(4)
_cell_length_b                          10.7884(4)
_cell_length_c                          30.1846(12)
_cell_angle_alpha                       90
_cell_angle_beta                        90
_cell_angle_gamma                       90
_cell_volume                            5499.3(3)
_cell_formula_units_Z                   8
_cell_measurement_temperature           100(2)
_cell_measurement_reflns_used           4970
_cell_measurement_theta_min             2.941
_cell_measurement_theta_max             65.851
 
#----------------------------------------------------------------------------#
#                   CRYSTAL INFORMATION                                      #
#----------------------------------------------------------------------------#
 
_exptl_crystal_description              block
_exptl_crystal_colour                   orange
_exptl_crystal_size_max                 0.168
_exptl_crystal_size_mid                 0.117
_exptl_crystal_size_min                 0.1
_exptl_crystal_density_diffrn           1.528
_exptl_crystal_F_000                    2600
loop_
    _exptl_crystal_face_index_h
    _exptl_crystal_face_index_k
    _exptl_crystal_face_index_l
    _exptl_crystal_face_perp_dist
0 0 -1 0.0175
0 0 1 0.0879
1 -1 0 0.0735
-1 1 1 0.0329
-1 -1 -1 0.012
1 1 1 0.0882
-1 -1 2 0.036
1 1 -2 0.0652
1 -2 5 0.0721
 
 
#----------------------------------------------------------------------------#
#                   ABSORPTION CORRECTION                                    #
#----------------------------------------------------------------------------#
 
_exptl_absorpt_coefficient_mu           7.105
_exptl_absorpt_correction_type          analytical
_exptl_absorpt_process_details
;
         CrysAlisPro (Rigaku OD, 2015)

;
_exptl_absorpt_correction_T_min         0.471
_exptl_absorpt_correction_T_max         0.632
 
#----------------------------------------------------------------------------#
#                   DATA COLLECTION                                          #
#----------------------------------------------------------------------------#
 
_diffrn_source                          'sealed X-ray tube'
_diffrn_ambient_temperature             100(2)
_diffrn_radiation_wavelength            1.54178
_diffrn_radiation_type                  CuK\a
_diffrn_radiation_monochromator         mirror
_diffrn_radiation_probe                 x-ray
_diffrn_detector                        'CCD plate'
_diffrn_detector_area_resol_mean        10.4738
_diffrn_orient_matrix_ub_11             0.0136985
_diffrn_orient_matrix_ub_12             0.0841185
_diffrn_orient_matrix_ub_13             -0.0405257
_diffrn_orient_matrix_ub_21             0.0261435
_diffrn_orient_matrix_ub_22             -0.1135215
_diffrn_orient_matrix_ub_23             -0.0273294
_diffrn_orient_matrix_ub_31             -0.0862536
_diffrn_orient_matrix_ub_32             -0.0211588
_diffrn_orient_matrix_ub_33             -0.0147163
_diffrn_measurement_device              'four-circle diffractometer'
_diffrn_measurement_device_type  'Oxford Diffraction Gemini diffractometer'
_diffrn_measurement_method              '\w scans'
_diffrn_reflns_av_R_equivalents         0.0763
_diffrn_reflns_av_unetI/netI            0.1091
_diffrn_reflns_number                   29730
_diffrn_reflns_limit_h_min              -20
_diffrn_reflns_limit_h_max              14
_diffrn_reflns_limit_k_min              -12
_diffrn_reflns_limit_k_max              12
_diffrn_reflns_limit_l_min              -36
_diffrn_reflns_limit_l_max              34
_diffrn_reflns_theta_min                2.928
_diffrn_reflns_theta_max                67.355
_diffrn_reflns_theta_full               67.355
_diffrn_measured_fraction_theta_full
                                        0.997
_diffrn_measured_fraction_theta_max
                                        0.997
_diffrn_reflns_Laue_measured_fraction_full
                                        0.997
_diffrn_reflns_Laue_measured_fraction_max
                                        0.997
_diffrn_reflns_point_group_measured_fraction_full
                                        0.857
_diffrn_reflns_point_group_measured_fraction_max
                                        0.857
_reflns_number_total                    8460
_reflns_number_gt                       6837
_reflns_threshold_expression            'I > 2\s(I)'
 
#----------------------------------------------------------------------------#
#                   COMPUTER PROGRAMS USED                                   #
#----------------------------------------------------------------------------#
 
_computing_data_collection
                                     'CrysAlisPro (Rigaku OD, 2015)'
_computing_cell_refinement
                                     'CrysAlisPro (Rigaku OD, 2015)'
_computing_data_reduction
                                     'CrysAlisPro (Rigaku OD, 2015)'
_computing_structure_refinement         'SHELXL-2014 (Sheldrick, 2015)'
_computing_molecular_graphics           'Mercury (Macrae et al., 2020)'
_computing_publication_material        'WinGX (Farrugia, 1999)'
_computing_structure_solution          'SIR92 (Altomare et al., 1994)'

 
#----------------------------------------------------------------------------#
#                   STRUCTURE SOLUTION
#----------------------------------------------------------------------------#
 
_atom_sites_solution_hydrogens          mixed
 
#----------------------------------------------------------------------------#
#                   REFINEMENT INFORMATION                                   #
#----------------------------------------------------------------------------#
_refine_special_details
;
Methanol and water molecule O-H hydrogen atoms were not located.

;
 
_refine_ls_structure_factor_coef        Fsqd
_refine_ls_matrix_type                  full
_refine_ls_weighting_scheme             calc
_refine_ls_weighting_details
         'w=1/[\s^2^(Fo^2^)+(0.0790P)^2^+6.7183P] where P=(Fo^2^+2Fc^2^)/3'
_refine_ls_hydrogen_treatment           mixed
_refine_ls_extinction_method            none
_refine_ls_number_reflns                8460
_refine_ls_number_parameters            739
_refine_ls_number_restraints            5
_refine_ls_R_factor_all                 0.0791
_refine_ls_R_factor_gt                  0.0604
_refine_ls_wR_factor_ref                0.1614
_refine_ls_wR_factor_gt                 0.1495
_refine_ls_goodness_of_fit_ref          1.078
_refine_ls_restrained_S_all             1.077
_refine_ls_shift/su_max                 0.003
_refine_ls_shift/su_mean                0
_refine_ls_abs_structure_details
;
 Flack x determined using 2081 quotients [(I+)-(I-)]/[(I+)+(I-)]
 (Parsons et al., 2013).
;
_refine_ls_abs_structure_Flack          0.001(7)
_refine_diff_density_max                0.665
_refine_diff_density_min                -0.519
_refine_diff_density_rms                0.095
 
#----------------------------------------------------------------------------#
#                   ATOMIC TYPES, COORDINATES AND THERMAL PARAMETERS         #
#----------------------------------------------------------------------------#
 
loop_
    _atom_type_symbol
    _atom_type_description
    _atom_type_scat_dispersion_real
    _atom_type_scat_dispersion_imag
    _atom_type_scat_source
C C 0.0181 0.0091 'International Tables Vol C Tables 4.2.6.8 and 6.1.1.4'
H H 0 0 'International Tables Vol C Tables 4.2.6.8 and 6.1.1.4'
N N 0.0311 0.018 'International Tables Vol C Tables 4.2.6.8 and 6.1.1.4'
O O 0.0492 0.0322 'International Tables Vol C Tables 4.2.6.8 and 6.1.1.4'
Co Co -2.3653 3.6143 'International Tables Vol C Tables 4.2.6.8 and 6.1.1.4'
Cl Cl 0.3639 0.7018 'International Tables Vol C Tables 4.2.6.8 and 6.1.1.4'
 
loop_
    _atom_site_label
    _atom_site_type_symbol
    _atom_site_fract_x
    _atom_site_fract_y
    _atom_site_fract_z
    _atom_site_U_iso_or_equiv
    _atom_site_adp_type
    _atom_site_occupancy
    _atom_site_calc_flag
    _atom_site_disorder_assembly
    _atom_site_disorder_group
Co1 Co 0.33673(8) 0.60377(13) 0.50000(5) 0.0274(3) Uani 1 d . .
Co2 Co 0.79734(8) 0.10038(14) 0.74368(5) 0.0293(4) Uani 1 d . .
Cl11 Cl 0.27741(13) 0.7474(2) 0.44862(9) 0.0363(5) Uani 1 d . .
Cl12 Cl 0.39479(12) 0.7277(2) 0.55959(8) 0.0339(5) Uani 1 d . .
Cl21 Cl 0.74015(13) 0.2333(2) 0.68717(8) 0.0348(5) Uani 1 d . .
Cl22 Cl 0.85857(13) 0.2367(3) 0.79683(8) 0.0387(6) Uani 1 d . .
N11 N 0.2295(4) 0.5976(7) 0.5383(3) 0.0294(17) Uani 1 d . .
C12 C 0.2281(5) 0.5085(9) 0.5693(3) 0.028(2) Uani 1 d . .
N120 N 0.3519(4) 0.4434(8) 0.5425(3) 0.0294(18) Uani 1 d . .
C120 C 0.2959(5) 0.4248(9) 0.5699(3) 0.030(2) Uani 1 d . .
H120 H 0.2982 0.3578 0.5903 0.035 Uiso 1 calc . .
C121 C 0.4158(5) 0.3579(9) 0.5411(3) 0.029(2) Uani 1 d . .
C122 C 0.4923(5) 0.4028(9) 0.5374(3) 0.030(2) Uani 1 d . .
H122 H 0.5015 0.4893 0.5345 0.036 Uiso 1 calc . .
C123 C 0.5566(5) 0.3192(9) 0.5380(3) 0.029(2) Uani 1 d . .
C124 C 0.5424(6) 0.1939(10) 0.5413(4) 0.037(2) Uani 1 d . .
H124 H 0.5857 0.1376 0.542 0.044 Uiso 1 calc . .
C125 C 0.4660(6) 0.1493(10) 0.5437(4) 0.039(2) Uani 1 d . .
H125 H 0.4575 0.0624 0.5453 0.047 Uiso 1 calc . .
C126 C 0.4022(6) 0.2277(9) 0.5439(4) 0.033(2) Uani 1 d . .
H126 H 0.3499 0.1958 0.5459 0.04 Uiso 1 calc . .
C127 C 0.6407(6) 0.3628(10) 0.5391(3) 0.034(2) Uani 1 d . .
O121 O 0.6476(4) 0.4850(7) 0.5344(3) 0.047(2) Uani 1 d . .
H121 H 0.696(2) 0.502(12) 0.534(5) 0.06(4) Uiso 1 d . .
O122 O 0.6957(4) 0.2936(7) 0.5446(3) 0.0382(17) Uani 1 d . .
C13 C 0.1668(6) 0.4958(11) 0.6000(4) 0.039(2) Uani 1 d . .
H13 H 0.1676 0.4322 0.6218 0.047 Uiso 1 calc . .
C14 C 0.1047(6) 0.5799(11) 0.5974(4) 0.042(3) Uani 1 d . .
H14 H 0.0612 0.5734 0.6172 0.051 Uiso 1 calc . .
C15 C 0.1060(6) 0.6714(12) 0.5665(4) 0.042(3) Uani 1 d . .
H15 H 0.0636 0.7292 0.5646 0.051 Uiso 1 calc . .
C16 C 0.1704(5) 0.6798(10) 0.5375(4) 0.039(2) Uani 1 d . .
H16 H 0.1722 0.7457 0.5167 0.047 Uiso 1 calc . .
N21 N 0.4438(4) 0.6193(7) 0.4632(3) 0.0303(18) Uani 1 d . .
C22 C 0.4513(5) 0.5383(9) 0.4295(3) 0.028(2) Uani 1 d . .
N220 N 0.3271(4) 0.4554(7) 0.4513(3) 0.0264(16) Uani 1 d . .
C220 C 0.3880(5) 0.4480(10) 0.4257(4) 0.034(2) Uani 1 d . .
H220 H 0.3914 0.3836 0.4043 0.04 Uiso 1 calc . .
C221 C 0.2670(5) 0.3656(9) 0.4455(3) 0.030(2) Uani 1 d . .
C222 C 0.1872(5) 0.4064(9) 0.4464(3) 0.030(2) Uani 1 d . .
H222 H 0.1752 0.4907 0.4525 0.036 Uiso 1 calc . .
C223 C 0.1276(5) 0.3237(9) 0.4384(3) 0.032(2) Uani 1 d . .
C224 C 0.1445(6) 0.1985(9) 0.4323(4) 0.035(2) Uani 1 d . .
H224 H 0.1026 0.1416 0.427 0.042 Uiso 1 calc . .
C225 C 0.2231(6) 0.1559(10) 0.4339(4) 0.036(2) Uani 1 d . .
H225 H 0.2345 0.0702 0.4305 0.043 Uiso 1 calc . .
C226 C 0.2836(5) 0.2403(9) 0.4404(3) 0.033(2) Uani 1 d . .
H226 H 0.3369 0.2124 0.4415 0.039 Uiso 1 calc . .
C227 C 0.0416(5) 0.3596(9) 0.4365(4) 0.035(2) Uani 1 d . .
O221 O 0.0313(4) 0.4807(6) 0.4475(3) 0.0403(18) Uani 1 d . .
H221 H -0.017(2) 0.494(10) 0.445(4) 0.04(3) Uiso 1 d . .
O222 O -0.0101(4) 0.2898(7) 0.4279(3) 0.0420(18) Uani 1 d . .
C23 C 0.5123(5) 0.5422(10) 0.3989(4) 0.036(2) Uani 1 d . .
H23 H 0.515 0.4838 0.3754 0.043 Uiso 1 calc . .
C24 C 0.5698(5) 0.6347(9) 0.4036(3) 0.033(2) Uani 1 d . .
H24 H 0.6132 0.6389 0.3836 0.039 Uiso 1 calc . .
C25 C 0.5628(5) 0.7194(10) 0.4374(4) 0.036(2) Uani 1 d . .
H25 H 0.6001 0.7846 0.4408 0.043 Uiso 1 calc . .
C26 C 0.4984(6) 0.7065(10) 0.4669(3) 0.034(2) Uani 1 d . .
H26 H 0.4942 0.7636 0.4907 0.041 Uiso 1 calc . .
N31 N 0.6901(4) 0.1115(7) 0.7832(3) 0.0279(17) Uani 1 d . .
C32 C 0.6857(5) 0.0292(9) 0.8167(3) 0.032(2) Uani 1 d . .
N320 N 0.8083(5) -0.0501(8) 0.7921(3) 0.034(2) Uani 1 d . .
C320 C 0.7498(5) -0.0608(9) 0.8192(4) 0.034(2) Uani 1 d . .
H320 H 0.7486 -0.1259 0.8404 0.041 Uiso 1 calc . .
C321 C 0.8706(5) -0.1402(9) 0.7958(3) 0.030(2) Uani 1 d . .
C322 C 0.9479(5) -0.0959(9) 0.7940(3) 0.028(2) Uani 1 d . .
H322 H 0.9583 -0.0111 0.7878 0.034 Uiso 1 calc . .
C323 C 1.0107(5) -0.1800(10) 0.8017(3) 0.035(2) Uani 1 d . .
C324 C 0.9945(6) -0.3051(10) 0.8074(4) 0.040(3) Uani 1 d . .
H324 H 1.0367 -0.3618 0.8122 0.049 Uiso 1 calc . .
C325 C 0.9171(6) -0.3477(10) 0.8061(4) 0.040(3) Uani 1 d . .
H325 H 0.9068 -0.4339 0.8089 0.048 Uiso 1 calc . .
C326 C 0.8550(6) -0.2666(10) 0.8008(4) 0.036(2) Uani 1 d . .
H326 H 0.8021 -0.2962 0.8005 0.043 Uiso 1 calc . .
C327 C 1.0940(6) -0.1358(10) 0.8040(4) 0.039(2) Uani 1 d . .
O321 O 1.1020(4) -0.0171(7) 0.7945(3) 0.053(2) Uani 1 d . .
H321 H 1.146(4) 0.011(13) 0.789(5) 0.09(5) Uiso 1 d . .
O322 O 1.1487(4) -0.2020(7) 0.8157(3) 0.0455(19) Uani 1 d . .
C33 C 0.6271(6) 0.0346(10) 0.8489(4) 0.038(2) Uani 1 d . .
H33 H 0.6265 -0.0236 0.8725 0.046 Uiso 1 calc . .
C34 C 0.5697(6) 0.1257(11) 0.8462(4) 0.045(3) Uani 1 d . .
H34 H 0.5288 0.1312 0.8677 0.054 Uiso 1 calc . .
C35 C 0.5737(6) 0.2072(11) 0.8119(4) 0.042(3) Uani 1 d . .
H35 H 0.5345 0.2698 0.8091 0.051 Uiso 1 calc . .
C36 C 0.6348(5) 0.2002(10) 0.7808(4) 0.036(2) Uani 1 d . .
H36 H 0.6371 0.2594 0.7576 0.043 Uiso 1 calc . .
N41 N 0.9053(4) 0.1005(8) 0.7058(3) 0.0309(18) Uani 1 d . .
C42 C 0.9086(5) 0.0137(9) 0.6732(3) 0.031(2) Uani 1 d . .
N420 N 0.7843(4) -0.0571(7) 0.7003(3) 0.0287(17) Uani 1 d . .
C420 C 0.8427(5) -0.0734(9) 0.6733(3) 0.029(2) Uani 1 d . .
H420 H 0.8428 -0.1421 0.6536 0.035 Uiso 1 calc . .
C421 C 0.7214(5) -0.1460(9) 0.7006(3) 0.030(2) Uani 1 d . .
C422 C 0.6440(5) -0.1016(10) 0.7038(3) 0.031(2) Uani 1 d . .
H422 H 0.6336 -0.0154 0.7063 0.038 Uiso 1 calc . .
C423 C 0.5831(5) -0.1864(9) 0.7030(3) 0.032(2) Uani 1 d . .
C424 C 0.5980(6) -0.3130(10) 0.7013(4) 0.036(2) Uani 1 d . .
H424 H 0.5552 -0.3701 0.702 0.043 Uiso 1 calc . .
C425 C 0.6749(6) -0.3559(10) 0.6985(4) 0.037(3) Uani 1 d . .
H425 H 0.6853 -0.4423 0.6969 0.045 Uiso 1 calc . .
C426 C 0.7370(5) -0.2716(10) 0.6983(3) 0.034(2) Uani 1 d . .
H426 H 0.7901 -0.3002 0.6965 0.041 Uiso 1 calc . .
C427 C 0.4984(5) -0.1439(10) 0.7023(3) 0.032(2) Uani 1 d . .
O421 O 0.4894(4) -0.0222(7) 0.7063(3) 0.0406(18) Uani 1 d . .
H421 H 0.444(3) 0.006(8) 0.708(3) 0.03(3) Uiso 1 d . .
O422 O 0.4438(4) -0.2143(7) 0.6967(3) 0.0377(17) Uani 1 d . .
C43 C 0.9696(5) 0.0057(10) 0.6435(3) 0.034(2) Uani 1 d . .
H43 H 0.9699 -0.0567 0.6213 0.041 Uiso 1 calc . .
C44 C 1.0311(6) 0.0910(11) 0.6466(3) 0.040(3) Uani 1 d . .
H44 H 1.0749 0.0865 0.6269 0.048 Uiso 1 calc . .
C45 C 1.0277(6) 0.1817(12) 0.6783(4) 0.042(3) Uani 1 d . .
H45 H 1.0682 0.2425 0.6804 0.051 Uiso 1 calc . .
C46 C 0.9633(6) 0.1830(11) 0.7076(4) 0.041(3) Uani 1 d . .
H46 H 0.9612 0.2457 0.7296 0.05 Uiso 1 calc . .
O1 O -0.1207(4) 0.5239(7) 0.4637(3) 0.051(2) Uani 1 d . .
O2 O 0.3382(5) 0.0347(9) 0.7144(4) 0.071(3) Uani 1 d . .
O4 O 1.2511(4) 0.0472(8) 0.8046(3) 0.053(2) Uani 1 d . .
C4 C 1.2597(8) 0.0352(13) 0.8502(4) 0.062(4) Uani 1 d . .
H4A H 1.2234 0.0923 0.8652 0.092 Uiso 1 calc . .
H4B H 1.3144 0.0549 0.8586 0.092 Uiso 1 calc . .
H4C H 1.2475 -0.0502 0.859 0.092 Uiso 1 calc . .
O3 O 0.7965(4) 0.5400(7) 0.5566(3) 0.0509(19) Uani 1 d . .
C3 C 0.8019(9) 0.5084(13) 0.6028(5) 0.069(4) Uani 1 d . .
H3A H 0.8574 0.5112 0.6122 0.103 Uiso 1 calc . .
H3B H 0.7809 0.4246 0.6074 0.103 Uiso 1 calc . .
H3C H 0.7709 0.5677 0.6203 0.103 Uiso 1 calc . .
 
loop_
    _atom_site_aniso_label
    _atom_site_aniso_U_11
    _atom_site_aniso_U_22
    _atom_site_aniso_U_33
    _atom_site_aniso_U_23
    _atom_site_aniso_U_13
    _atom_site_aniso_U_12
Co1 0.0189(6) 0.0283(8) 0.0352(8) -0.0010(7) 0.0000(6) 0.0013(6)
Co2 0.0199(7) 0.0326(8) 0.0355(8) -0.0024(8) -0.0028(6) -0.0009(6)
Cl11 0.0261(11) 0.0349(12) 0.0479(14) 0.0034(12) -0.0023(10) 0.0035(10)
Cl12 0.0254(11) 0.0350(12) 0.0414(13) -0.0055(11) 0.0001(9) -0.0018(9)
Cl21 0.0270(11) 0.0359(13) 0.0415(14) 0.0033(11) -0.0041(9) -0.0013(9)
Cl22 0.0289(12) 0.0468(15) 0.0403(14) -0.0097(12) -0.0050(9) -0.0044(10)
N11 0.022(4) 0.033(4) 0.033(4) -0.006(4) -0.002(3) 0.004(3)
C12 0.025(5) 0.033(5) 0.027(5) -0.007(4) -0.003(3) 0.002(4)
N120 0.025(4) 0.031(4) 0.033(5) -0.002(4) -0.004(3) -0.004(3)
C120 0.023(4) 0.038(5) 0.028(5) 0.000(4) -0.001(4) 0.001(4)
C121 0.028(5) 0.033(5) 0.027(5) 0.002(4) 0.003(4) 0.003(4)
C122 0.030(5) 0.032(5) 0.027(5) 0.002(4) 0.002(4) 0.002(4)
C123 0.026(4) 0.037(5) 0.024(5) -0.001(4) 0.003(4) 0.005(4)
C124 0.027(5) 0.033(5) 0.051(6) 0.006(5) -0.001(4) 0.003(4)
C125 0.040(6) 0.027(5) 0.049(7) -0.001(5) -0.005(5) -0.004(4)
C126 0.026(5) 0.024(5) 0.049(6) 0.002(5) -0.001(4) -0.003(4)
C127 0.031(5) 0.039(6) 0.031(5) 0.003(5) 0.002(4) -0.006(4)
O121 0.026(4) 0.038(4) 0.077(6) 0.000(4) 0.004(4) 0.001(3)
O122 0.022(3) 0.039(4) 0.054(5) 0.001(4) -0.002(3) 0.006(3)
C13 0.030(5) 0.052(7) 0.035(6) -0.010(5) 0.001(4) -0.002(5)
C14 0.021(5) 0.066(8) 0.039(6) -0.014(6) 0.000(4) -0.005(5)
C15 0.025(5) 0.062(7) 0.040(6) -0.005(6) -0.004(4) 0.010(5)
C16 0.026(5) 0.043(6) 0.048(6) 0.003(5) -0.005(4) 0.011(4)
N21 0.020(4) 0.035(4) 0.036(5) 0.003(4) -0.008(3) 0.003(3)
C22 0.022(4) 0.029(5) 0.033(5) 0.003(4) -0.004(4) 0.004(4)
N220 0.017(3) 0.028(4) 0.035(4) 0.004(4) -0.001(3) 0.000(3)
C220 0.028(5) 0.031(5) 0.041(6) -0.004(5) 0.002(4) 0.007(4)
C221 0.021(4) 0.036(5) 0.033(5) 0.000(5) -0.004(4) 0.001(4)
C222 0.023(4) 0.029(5) 0.037(5) -0.002(5) 0.000(4) -0.002(4)
C223 0.022(4) 0.029(5) 0.043(6) -0.006(4) 0.000(4) 0.001(4)
C224 0.032(5) 0.030(5) 0.042(6) -0.006(5) -0.004(4) -0.009(4)
C225 0.031(5) 0.036(6) 0.040(6) 0.001(5) -0.001(4) 0.005(4)
C226 0.025(5) 0.032(5) 0.041(6) -0.006(5) -0.008(4) 0.001(4)
C227 0.019(5) 0.034(5) 0.052(7) -0.001(5) -0.006(4) -0.006(4)
O221 0.020(3) 0.030(4) 0.071(5) 0.005(4) -0.004(3) 0.002(3)
O222 0.029(4) 0.038(4) 0.059(5) -0.007(4) 0.004(3) -0.003(3)
C23 0.030(5) 0.038(6) 0.038(6) 0.003(5) -0.003(4) 0.011(4)
C24 0.024(4) 0.035(5) 0.039(6) 0.008(5) 0.001(4) 0.000(4)
C25 0.017(4) 0.040(6) 0.051(6) 0.011(5) 0.002(4) -0.011(4)
C26 0.030(5) 0.042(6) 0.032(5) 0.012(5) -0.010(4) -0.004(4)
N31 0.021(3) 0.027(4) 0.036(5) -0.006(4) -0.002(3) 0.001(3)
C32 0.025(5) 0.037(5) 0.035(5) -0.004(5) -0.003(4) -0.002(4)
N320 0.028(4) 0.037(5) 0.037(5) -0.003(4) -0.005(4) -0.006(4)
C320 0.028(5) 0.035(5) 0.039(6) 0.001(5) -0.002(4) -0.010(4)
C321 0.027(5) 0.032(5) 0.031(5) 0.003(4) -0.005(4) 0.004(4)
C322 0.025(4) 0.031(5) 0.028(5) -0.004(4) -0.001(4) -0.002(4)
C323 0.024(5) 0.040(6) 0.040(6) -0.016(5) 0.000(4) 0.001(4)
C324 0.032(5) 0.036(6) 0.053(7) -0.006(5) -0.008(5) 0.000(4)
C325 0.035(5) 0.034(6) 0.052(7) -0.003(5) -0.001(5) 0.004(4)
C326 0.027(5) 0.036(6) 0.044(6) -0.006(5) -0.006(4) -0.002(4)
C327 0.030(5) 0.040(6) 0.047(6) -0.007(5) -0.001(4) 0.005(5)
O321 0.024(4) 0.038(4) 0.096(7) 0.006(5) 0.002(4) -0.001(3)
O322 0.029(4) 0.046(4) 0.062(5) 0.002(4) -0.003(3) 0.009(3)
C33 0.033(5) 0.042(6) 0.039(6) -0.011(5) 0.011(4) -0.008(4)
C34 0.030(5) 0.055(7) 0.051(7) -0.010(6) 0.005(5) -0.005(5)
C35 0.027(5) 0.047(6) 0.053(7) -0.013(6) -0.004(5) 0.000(4)
C36 0.025(5) 0.040(6) 0.042(6) -0.005(5) -0.004(4) 0.003(4)
N41 0.019(3) 0.042(5) 0.032(4) 0.003(4) -0.003(3) 0.000(3)
C42 0.025(5) 0.036(5) 0.032(5) -0.001(4) -0.007(4) 0.009(4)
N420 0.022(4) 0.028(4) 0.036(5) -0.003(4) -0.006(3) -0.001(3)
C420 0.022(4) 0.033(5) 0.032(5) -0.001(4) -0.002(4) 0.005(4)
C421 0.022(4) 0.034(5) 0.034(5) -0.004(4) -0.004(4) -0.002(4)
C422 0.027(5) 0.038(5) 0.029(5) -0.003(5) -0.004(4) 0.005(4)
C423 0.021(4) 0.040(6) 0.036(6) 0.006(5) -0.001(4) 0.002(4)
C424 0.024(5) 0.042(6) 0.042(6) -0.005(5) -0.004(4) -0.006(4)
C425 0.028(5) 0.030(5) 0.054(7) -0.012(5) -0.001(5) 0.001(4)
C426 0.021(5) 0.043(6) 0.037(6) 0.004(5) 0.002(4) 0.005(4)
C427 0.024(5) 0.043(6) 0.029(5) 0.005(5) 0.001(4) 0.001(4)
O421 0.020(3) 0.034(4) 0.068(5) -0.003(4) 0.003(3) 0.004(3)
O422 0.022(3) 0.038(4) 0.053(5) -0.003(4) -0.001(3) -0.004(3)
C43 0.023(5) 0.046(6) 0.034(6) 0.001(5) 0.000(4) 0.003(4)
C44 0.022(5) 0.063(8) 0.035(6) 0.008(6) -0.001(4) -0.006(5)
C45 0.033(5) 0.065(7) 0.029(5) 0.009(6) -0.002(4) -0.013(5)
C46 0.033(5) 0.051(7) 0.040(6) 0.008(5) -0.009(4) -0.013(5)
O1 0.024(3) 0.043(4) 0.085(6) -0.003(4) -0.004(4) 0.007(3)
O2 0.042(4) 0.059(6) 0.113(8) -0.002(6) -0.004(5) 0.009(4)
O4 0.040(4) 0.061(5) 0.057(5) -0.001(4) 0.001(3) -0.003(4)
C4 0.065(8) 0.070(9) 0.050(8) 0.005(7) 0.006(6) -0.035(7)
O3 0.046(4) 0.047(4) 0.060(5) -0.003(4) 0.007(4) -0.006(3)
C3 0.079(9) 0.063(8) 0.064(9) -0.002(7) 0.019(7) -0.024(7)
 
 
#----------------------------------------------------------------------------#
#                   MOLECULAR GEOMETRY                                       #
#----------------------------------------------------------------------------#
 
_geom_special_details
;
 All esds (except the esd in the dihedral angle between two l.s. planes)
 are estimated using the full covariance matrix.  The cell esds are taken
 into account individually in the estimation of esds in distances, angles
 and torsion angles; correlations between esds in cell parameters are only
 used when they are defined by crystal symmetry.  An approximate (isotropic)
 treatment of cell esds is used for estimating esds involving l.s. planes.
;
loop_
    _geom_bond_atom_site_label_1
    _geom_bond_atom_site_label_2
    _geom_bond_distance
    _geom_bond_site_symmetry_2
    _geom_bond_publ_flag
Co1 N21 2.129(8) . y
Co1 N11 2.150(8) . y
Co1 N120 2.169(9) . y
Co1 N220 2.180(8) . y
Co1 Cl11 2.410(3) . y
Co1 Cl12 2.446(3) . y
Co2 N41 2.152(8) . y
Co2 N420 2.157(8) . y
Co2 N31 2.172(8) . y
Co2 N320 2.192(9) . y
Co2 Cl22 2.409(3) . y
Co2 Cl21 2.429(3) . y
N11 C16 1.334(12) . ?
N11 C12 1.342(13) . ?
C12 C13 1.396(14) . ?
C12 C120 1.459(13) . ?
N120 C120 1.272(12) . ?
N120 C121 1.421(12) . ?
C120 H120 0.95 . ?
C121 C122 1.384(13) . ?
C121 C126 1.426(14) . ?
C122 C123 1.412(13) . ?
C122 H122 0.95 . ?
C123 C124 1.376(14) . ?
C123 C127 1.498(13) . ?
C124 C125 1.379(14) . ?
C124 H124 0.95 . ?
C125 C126 1.369(14) . ?
C125 H125 0.95 . ?
C126 H126 0.95 . ?
C127 O122 1.202(12) . ?
C127 O121 1.331(13) . ?
O121 H121 0.84(3) . ?
C13 C14 1.389(16) . ?
C13 H13 0.95 . ?
C14 C15 1.357(17) . ?
C14 H14 0.95 . ?
C15 C16 1.400(15) . ?
C15 H15 0.95 . ?
C16 H16 0.95 . ?
N21 C26 1.323(13) . ?
N21 C22 1.346(13) . ?
C22 C23 1.384(14) . ?
C22 C220 1.451(14) . ?
N220 C220 1.289(12) . ?
N220 C221 1.414(12) . ?
C220 H220 0.95 . ?
C221 C226 1.389(14) . ?
C221 C222 1.418(12) . ?
C222 C223 1.366(13) . ?
C222 H222 0.95 . ?
C223 C224 1.392(14) . ?
C223 C227 1.506(13) . ?
C224 C225 1.405(14) . ?
C224 H224 0.95 . ?
C225 C226 1.383(14) . ?
C225 H225 0.95 . ?
C226 H226 0.95 . ?
C227 O222 1.181(11) . ?
C227 O221 1.358(12) . ?
O221 H221 0.82(3) . ?
C23 C24 1.400(14) . ?
C23 H23 0.95 . ?
C24 C25 1.375(15) . ?
C24 H24 0.95 . ?
C25 C26 1.411(14) . ?
C25 H25 0.95 . ?
C26 H26 0.95 . ?
N31 C36 1.339(12) . ?
N31 C32 1.348(13) . ?
C32 C33 1.388(14) . ?
C32 C320 1.456(14) . ?
N320 C320 1.288(13) . ?
N320 C321 1.436(13) . ?
C320 H320 0.95 . ?
C321 C322 1.392(13) . ?
C321 C326 1.396(15) . ?
C322 C323 1.414(13) . ?
C322 H322 0.95 . ?
C323 C324 1.388(15) . ?
C323 C327 1.487(14) . ?
C324 C325 1.386(14) . ?
C324 H324 0.95 . ?
C325 C326 1.375(14) . ?
C325 H325 0.95 . ?
C326 H326 0.95 . ?
C327 O322 1.220(12) . ?
C327 O321 1.319(14) . ?
O321 H321 0.82(5) . ?
C33 C34 1.383(16) . ?
C33 H33 0.95 . ?
C34 C35 1.359(17) . ?
C34 H34 0.95 . ?
C35 C36 1.397(15) . ?
C35 H35 0.95 . ?
C36 H36 0.95 . ?
N41 C46 1.324(13) . ?
N41 C42 1.361(13) . ?
C42 C43 1.368(14) . ?
C42 C420 1.456(14) . ?
N420 C420 1.291(12) . ?
N420 C421 1.431(12) . ?
C420 H420 0.95 . ?
C421 C426 1.382(14) . ?
C421 C422 1.396(13) . ?
C422 C423 1.375(14) . ?
C422 H422 0.95 . ?
C423 C424 1.390(15) . ?
C423 C427 1.503(13) . ?
C424 C425 1.382(14) . ?
C424 H424 0.95 . ?
C425 C426 1.387(14) . ?
C425 H425 0.95 . ?
C426 H426 0.95 . ?
C427 O422 1.207(12) . ?
C427 O421 1.327(13) . ?
O421 H421 0.83(3) . ?
C43 C44 1.391(15) . ?
C43 H43 0.95 . ?
C44 C45 1.370(17) . ?
C44 H44 0.95 . ?
C45 C46 1.401(15) . ?
C45 H45 0.95 . ?
C46 H46 0.95 . ?
O4 C4 1.389(15) . ?
C4 H4A 0.98 . ?
C4 H4B 0.98 . ?
C4 H4C 0.98 . ?
O3 C3 1.439(16) . ?
C3 H3A 0.98 . ?
C3 H3B 0.98 . ?
C3 H3C 0.98 . ?
 
loop_
    _geom_angle_atom_site_label_1
    _geom_angle_atom_site_label_2
    _geom_angle_atom_site_label_3
    _geom_angle
    _geom_angle_site_symmetry_1
    _geom_angle_site_symmetry_3
    _geom_angle_publ_flag
N21 Co1 N11 177.1(3) . . y
N21 Co1 N120 105.7(3) . . y
N11 Co1 N120 75.9(3) . . y
N21 Co1 N220 76.6(3) . . y
N11 Co1 N220 106.1(3) . . y
N120 Co1 N220 79.8(3) . . y
N21 Co1 Cl11 88.1(2) . . y
N11 Co1 Cl11 90.9(2) . . y
N120 Co1 Cl11 160.5(2) . . y
N220 Co1 Cl11 90.4(2) . . y
N21 Co1 Cl12 90.0(2) . . y
N11 Co1 Cl12 87.7(2) . . y
N120 Co1 Cl12 87.3(2) . . y
N220 Co1 Cl12 158.0(2) . . y
Cl11 Co1 Cl12 106.75(10) . . y
N41 Co2 N420 76.4(3) . . y
N41 Co2 N31 176.6(3) . . y
N420 Co2 N31 107.0(3) . . y
N41 Co2 N320 106.4(3) . . y
N420 Co2 N320 80.2(3) . . y
N31 Co2 N320 75.3(3) . . y
N41 Co2 Cl22 89.4(2) . . y
N420 Co2 Cl22 158.3(2) . . y
N31 Co2 Cl22 87.7(2) . . y
N320 Co2 Cl22 88.4(2) . . y
N41 Co2 Cl21 87.9(2) . . y
N420 Co2 Cl21 89.9(2) . . y
N31 Co2 Cl21 91.2(2) . . y
N320 Co2 Cl21 159.9(2) . . y
Cl22 Co2 Cl21 106.15(10) . . y
C16 N11 C12 118.4(8) . . ?
C16 N11 Co1 126.8(7) . . ?
C12 N11 Co1 114.3(6) . . ?
N11 C12 C13 123.2(9) . . ?
N11 C12 C120 116.0(8) . . ?
C13 C12 C120 120.9(9) . . ?
C120 N120 C121 118.8(9) . . ?
C120 N120 Co1 115.0(7) . . ?
C121 N120 Co1 126.2(6) . . ?
N120 C120 C12 118.5(9) . . ?
N120 C120 H120 120.7 . . ?
C12 C120 H120 120.7 . . ?
C122 C121 N120 118.9(9) . . ?
C122 C121 C126 120.0(9) . . ?
N120 C121 C126 121.1(8) . . ?
C121 C122 C123 119.5(9) . . ?
C121 C122 H122 120.3 . . ?
C123 C122 H122 120.3 . . ?
C124 C123 C122 119.7(9) . . ?
C124 C123 C127 118.2(8) . . ?
C122 C123 C127 121.9(9) . . ?
C123 C124 C125 120.6(9) . . ?
C123 C124 H124 119.7 . . ?
C125 C124 H124 119.7 . . ?
C126 C125 C124 121.4(10) . . ?
C126 C125 H125 119.3 . . ?
C124 C125 H125 119.3 . . ?
C125 C126 C121 118.8(9) . . ?
C125 C126 H126 120.6 . . ?
C121 C126 H126 120.6 . . ?
O122 C127 O121 124.3(9) . . ?
O122 C127 C123 122.7(9) . . ?
O121 C127 C123 113.0(9) . . ?
C127 O121 H121 107(9) . . ?
C14 C13 C12 117.2(11) . . ?
C14 C13 H13 121.4 . . ?
C12 C13 H13 121.4 . . ?
C15 C14 C13 120.2(10) . . ?
C15 C14 H14 119.9 . . ?
C13 C14 H14 119.9 . . ?
C14 C15 C16 119.2(10) . . ?
C14 C15 H15 120.4 . . ?
C16 C15 H15 120.4 . . ?
N11 C16 C15 121.8(11) . . ?
N11 C16 H16 119.1 . . ?
C15 C16 H16 119.1 . . ?
C26 N21 C22 117.4(9) . . ?
C26 N21 Co1 127.2(7) . . ?
C22 N21 Co1 115.0(6) . . ?
N21 C22 C23 123.7(9) . . ?
N21 C22 C220 115.3(8) . . ?
C23 C22 C220 121.0(9) . . ?
C220 N220 C221 117.1(9) . . ?
C220 N220 Co1 113.0(6) . . ?
C221 N220 Co1 129.8(6) . . ?
N220 C220 C22 119.9(9) . . ?
N220 C220 H220 120.1 . . ?
C22 C220 H220 120.1 . . ?
C226 C221 N220 122.4(8) . . ?
C226 C221 C222 119.7(8) . . ?
N220 C221 C222 117.8(8) . . ?
C223 C222 C221 119.6(9) . . ?
C223 C222 H222 120.2 . . ?
C221 C222 H222 120.2 . . ?
C222 C223 C224 120.5(9) . . ?
C222 C223 C227 123.3(9) . . ?
C224 C223 C227 116.2(8) . . ?
C223 C224 C225 120.4(9) . . ?
C223 C224 H224 119.8 . . ?
C225 C224 H224 119.8 . . ?
C226 C225 C224 119.2(10) . . ?
C226 C225 H225 120.4 . . ?
C224 C225 H225 120.4 . . ?
C225 C226 C221 120.5(9) . . ?
C225 C226 H226 119.7 . . ?
C221 C226 H226 119.7 . . ?
O222 C227 O221 124.9(9) . . ?
O222 C227 C223 123.9(9) . . ?
O221 C227 C223 111.2(8) . . ?
C227 O221 H221 105(8) . . ?
C22 C23 C24 118.1(10) . . ?
C22 C23 H23 121 . . ?
C24 C23 H23 121 . . ?
C25 C24 C23 119.3(9) . . ?
C25 C24 H24 120.4 . . ?
C23 C24 H24 120.4 . . ?
C24 C25 C26 118.0(9) . . ?
C24 C25 H25 121 . . ?
C26 C25 H25 121 . . ?
N21 C26 C25 123.6(10) . . ?
N21 C26 H26 118.2 . . ?
C25 C26 H26 118.2 . . ?
C36 N31 C32 118.2(9) . . ?
C36 N31 Co2 126.3(7) . . ?
C32 N31 Co2 114.9(6) . . ?
N31 C32 C33 122.4(9) . . ?
N31 C32 C320 116.0(8) . . ?
C33 C32 C320 121.4(10) . . ?
C320 N320 C321 116.8(9) . . ?
C320 N320 Co2 115.2(7) . . ?
C321 N320 Co2 128.0(7) . . ?
N320 C320 C32 118.5(10) . . ?
N320 C320 H320 120.8 . . ?
C32 C320 H320 120.8 . . ?
C322 C321 C326 121.1(9) . . ?
C322 C321 N320 116.8(9) . . ?
C326 C321 N320 122.1(9) . . ?
C321 C322 C323 118.4(9) . . ?
C321 C322 H322 120.8 . . ?
C323 C322 H322 120.8 . . ?
C324 C323 C322 119.8(9) . . ?
C324 C323 C327 119.5(9) . . ?
C322 C323 C327 120.7(9) . . ?
C325 C324 C323 120.3(10) . . ?
C325 C324 H324 119.8 . . ?
C323 C324 H324 119.8 . . ?
C326 C325 C324 120.7(10) . . ?
C326 C325 H325 119.6 . . ?
C324 C325 H325 119.6 . . ?
C325 C326 C321 119.4(9) . . ?
C325 C326 H326 120.3 . . ?
C321 C326 H326 120.3 . . ?
O322 C327 O321 123.7(10) . . ?
O322 C327 C323 122.8(10) . . ?
O321 C327 C323 113.4(9) . . ?
C327 O321 H321 119(10) . . ?
C34 C33 C32 119.3(11) . . ?
C34 C33 H33 120.3 . . ?
C32 C33 H33 120.3 . . ?
C35 C34 C33 117.9(10) . . ?
C35 C34 H34 121 . . ?
C33 C34 H34 121 . . ?
C34 C35 C36 120.9(10) . . ?
C34 C35 H35 119.5 . . ?
C36 C35 H35 119.5 . . ?
N31 C36 C35 121.2(11) . . ?
N31 C36 H36 119.4 . . ?
C35 C36 H36 119.4 . . ?
C46 N41 C42 117.5(9) . . ?
C46 N41 Co2 127.3(8) . . ?
C42 N41 Co2 114.7(6) . . ?
N41 C42 C43 123.3(9) . . ?
N41 C42 C420 114.3(8) . . ?
C43 C42 C420 122.4(9) . . ?
C420 N420 C421 118.7(8) . . ?
C420 N420 Co2 114.3(6) . . ?
C421 N420 Co2 126.8(6) . . ?
N420 C420 C42 119.8(9) . . ?
N420 C420 H420 120.1 . . ?
C42 C420 H420 120.1 . . ?
C426 C421 C422 121.2(9) . . ?
C426 C421 N420 121.0(8) . . ?
C422 C421 N420 117.8(9) . . ?
C423 C422 C421 118.1(9) . . ?
C423 C422 H422 121 . . ?
C421 C422 H422 121 . . ?
C422 C423 C424 121.3(9) . . ?
C422 C423 C427 120.6(9) . . ?
C424 C423 C427 118.1(9) . . ?
C425 C424 C423 120.1(9) . . ?
C425 C424 H424 120 . . ?
C423 C424 H424 120 . . ?
C424 C425 C426 119.4(10) . . ?
C424 C425 H425 120.3 . . ?
C426 C425 H425 120.3 . . ?
C421 C426 C425 119.9(9) . . ?
C421 C426 H426 120 . . ?
C425 C426 H426 120 . . ?
O422 C427 O421 123.3(9) . . ?
O422 C427 C423 122.5(9) . . ?
O421 C427 C423 114.2(8) . . ?
C427 O421 H421 119(7) . . ?
C42 C43 C44 118.5(10) . . ?
C42 C43 H43 120.8 . . ?
C44 C43 H43 120.8 . . ?
C45 C44 C43 119.2(10) . . ?
C45 C44 H44 120.4 . . ?
C43 C44 H44 120.4 . . ?
C44 C45 C46 118.7(10) . . ?
C44 C45 H45 120.6 . . ?
C46 C45 H45 120.6 . . ?
N41 C46 C45 122.8(11) . . ?
N41 C46 H46 118.6 . . ?
C45 C46 H46 118.6 . . ?
O4 C4 H4A 109.5 . . ?
O4 C4 H4B 109.5 . . ?
H4A C4 H4B 109.5 . . ?
O4 C4 H4C 109.5 . . ?
H4A C4 H4C 109.5 . . ?
H4B C4 H4C 109.5 . . ?
O3 C3 H3A 109.5 . . ?
O3 C3 H3B 109.5 . . ?
H3A C3 H3B 109.5 . . ?
O3 C3 H3C 109.5 . . ?
H3A C3 H3C 109.5 . . ?
H3B C3 H3C 109.5 . . ?
 
loop_
    _geom_hbond_atom_site_label_D
    _geom_hbond_atom_site_label_H
    _geom_hbond_atom_site_label_A
    _geom_hbond_distance_DH
    _geom_hbond_distance_HA
    _geom_hbond_distance_DA
    _geom_hbond_angle_DHA
    _geom_hbond_site_symmetry_A
O121 H121 O3 0.84(3) 1.87(6) 2.671(10) 159(14) .
C16 H16 Cl11 0.95 2.72 3.315(12) 122 .
C220 H220 O222 0.95 2.6 3.090(12) 112 4
O221 H221 O1 0.82(3) 1.87(5) 2.655(9) 157(11) .
C26 H26 Cl12 0.95 2.7 3.308(11) 123 .
O321 H321 O4 0.82(5) 1.88(8) 2.631(10) 152(16) .
C36 H36 Cl21 0.95 2.76 3.359(11) 122 .
C426 H426 O422 0.95 2.6 3.497(11) 157 4_545
O421 H421 O2 0.83(3) 1.82(4) 2.637(10) 168(10) .
C46 H46 Cl22 0.95 2.67 3.275(12) 122 .
 
_shelx_res_file
;
 
    shelx.res created by SHELXL-2014/7
 
TITL st164 in Pna2(1)
CELL  1.54178  16.8875  10.7884  30.1846   90.000   90.000   90.000
ZERR     8.00   0.0004   0.0004   0.0012    0.000    0.000    0.000
LATT  -1
SYMM  - X, - Y, 1/2 + Z
SYMM  1/2 - X, 1/2 + Y, 1/2 + Z
SYMM  1/2 + X, 1/2 - Y,   Z
SFAC  C    H    N    O    CO   CL
UNIT  216  208  32   48   8    16
MERG   2
OMIT     4   0   0
dfix 0.82 .02 O3 H3O O4 H4O O121 H121 O221 H221 O321 H321 O421 H421
EQIV $1 x-1/2, -y+1/2, z
 
HTAB O121 O3
 
EQIV $2 x-1/2, -y+3/2, z
 
HTAB C16 Cl11
EQIV $3 x+1/2, -y+1/2, z
HTAB C220 O222_$3
 
HTAB O221 O1
HTAB C26 Cl12
EQIV $4 x-1/2, -y-1/2, z
 
HTAB O321 O4
HTAB C36 Cl21
EQIV $5 x+1/2, -y-1/2, z
HTAB C426 O422_$5
HTAB O421 O2
 
HTAB C46 Cl22
FMAP   2
PLAN   55
ACTA
BOND   $H
L.S.   4
TEMP  -173.00
WGHT    0.079000    6.718300
FVAR       1.08085
CO1   5    0.336726    0.603775    0.500002    11.00000    0.01887    0.02827 =
         0.03518   -0.00096   -0.00002    0.00129
CO2   5    0.797337    0.100384    0.743679    11.00000    0.01986    0.03261 =
         0.03549   -0.00237   -0.00283   -0.00087
CL11  6    0.277411    0.747413    0.448619    11.00000    0.02608    0.03494 =
         0.04794    0.00340   -0.00227    0.00353
CL12  6    0.394790    0.727732    0.559585    11.00000    0.02537    0.03500 =
         0.04136   -0.00546    0.00008   -0.00182
CL21  6    0.740153    0.233294    0.687168    11.00000    0.02696    0.03589 =
         0.04145    0.00334   -0.00411   -0.00129
CL22  6    0.858570    0.236654    0.796826    11.00000    0.02890    0.04678 =
         0.04028   -0.00974   -0.00503   -0.00437
N11   3    0.229468    0.597616    0.538293    11.00000    0.02162    0.03327 =
         0.03317   -0.00635   -0.00150    0.00391
C12   1    0.228078    0.508508    0.569327    11.00000    0.02533    0.03270 =
         0.02685   -0.00711   -0.00350    0.00162
N120  3    0.351941    0.443416    0.542519    11.00000    0.02464    0.03073 =
         0.03295   -0.00150   -0.00433   -0.00374
C120  1    0.295939    0.424756    0.569914    11.00000    0.02268    0.03816 =
         0.02776    0.00017   -0.00094    0.00079
AFIX  43
H120  2    0.298245    0.357776    0.590305    11.00000   -1.20000
AFIX   0
C121  1    0.415838    0.357861    0.541125    11.00000    0.02767    0.03305 =
         0.02693    0.00158    0.00346    0.00274
C122  1    0.492311    0.402818    0.537399    11.00000    0.02975    0.03185 =
         0.02738    0.00211    0.00223    0.00207
AFIX  43
H122  2    0.501478    0.489311    0.534469    11.00000   -1.20000
AFIX   0
C123  1    0.556579    0.319166    0.537987    11.00000    0.02564    0.03662 =
         0.02375   -0.00101    0.00261    0.00472
C124  1    0.542436    0.193897    0.541339    11.00000    0.02655    0.03303 =
         0.05111    0.00620   -0.00099    0.00294
AFIX  43
H124  2    0.585693    0.137631    0.542015    11.00000   -1.20000
AFIX   0
C125  1    0.466042    0.149340    0.543723    11.00000    0.03994    0.02729 =
         0.04923   -0.00075   -0.00496   -0.00435
AFIX  43
H125  2    0.457479    0.062415    0.545263    11.00000   -1.20000
AFIX   0
C126  1    0.402246    0.227660    0.543920    11.00000    0.02640    0.02375 =
         0.04931    0.00163   -0.00077   -0.00344
AFIX  43
H126  2    0.349908    0.195847    0.545882    11.00000   -1.20000
AFIX   0
C127  1    0.640737    0.362799    0.539071    11.00000    0.03053    0.03902 =
         0.03138    0.00319    0.00244   -0.00582
O121  4    0.647557    0.484969    0.534355    11.00000    0.02601    0.03811 =
         0.07684   -0.00040    0.00422    0.00080
H121  2    0.695978    0.501774    0.534353    11.00000    0.06354
O122  4    0.695666    0.293600    0.544598    11.00000    0.02203    0.03893 =
         0.05356    0.00145   -0.00173    0.00640
C13   1    0.166832    0.495764    0.600030    11.00000    0.03010    0.05210 =
         0.03455   -0.01044    0.00113   -0.00242
AFIX  43
H13   2    0.167571    0.432247    0.621825    11.00000   -1.20000
AFIX   0
C14   1    0.104725    0.579915    0.597372    11.00000    0.02149    0.06577 =
         0.03907   -0.01385    0.00016   -0.00476
AFIX  43
H14   2    0.061247    0.573380    0.617206    11.00000   -1.20000
AFIX   0
C15   1    0.105991    0.671433    0.566518    11.00000    0.02497    0.06157 =
         0.04007   -0.00517   -0.00368    0.01019
AFIX  43
H15   2    0.063641    0.729156    0.564642    11.00000   -1.20000
AFIX   0
C16   1    0.170449    0.679763    0.537489    11.00000    0.02561    0.04314 =
         0.04841    0.00285   -0.00519    0.01104
AFIX  43
H16   2    0.172194    0.745710    0.516655    11.00000   -1.20000
AFIX   0
N21   3    0.443791    0.619297    0.463170    11.00000    0.02006    0.03521 =
         0.03576    0.00304   -0.00781    0.00331
C22   1    0.451318    0.538280    0.429536    11.00000    0.02190    0.02874 =
         0.03334    0.00313   -0.00420    0.00412
N220  3    0.327074    0.455392    0.451298    11.00000    0.01664    0.02805 =
         0.03465    0.00405   -0.00138   -0.00024
C220  1    0.387978    0.448033    0.425672    11.00000    0.02825    0.03108 =
         0.04119   -0.00396    0.00188    0.00688
AFIX  43
H220  2    0.391379    0.383627    0.404293    11.00000   -1.20000
AFIX   0
C221  1    0.266995    0.365585    0.445500    11.00000    0.02096    0.03635 =
         0.03299   -0.00010   -0.00398    0.00148
C222  1    0.187172    0.406426    0.446384    11.00000    0.02315    0.02876 =
         0.03731   -0.00207   -0.00047   -0.00187
AFIX  43
H222  2    0.175198    0.490746    0.452503    11.00000   -1.20000
AFIX   0
C223  1    0.127646    0.323712    0.438379    11.00000    0.02247    0.02891 =
         0.04322   -0.00613   -0.00009    0.00070
C224  1    0.144475    0.198520    0.432289    11.00000    0.03211    0.02972 =
         0.04201   -0.00609   -0.00361   -0.00946
AFIX  43
H224  2    0.102598    0.141592    0.427031    11.00000   -1.20000
AFIX   0
C225  1    0.223053    0.155913    0.433877    11.00000    0.03124    0.03609 =
         0.04030    0.00143   -0.00069    0.00480
AFIX  43
H225  2    0.234462    0.070207    0.430492    11.00000   -1.20000
AFIX   0
C226  1    0.283568    0.240298    0.440428    11.00000    0.02521    0.03183 =
         0.04079   -0.00574   -0.00814    0.00097
AFIX  43
H226  2    0.336883    0.212355    0.441467    11.00000   -1.20000
AFIX   0
C227  1    0.041558    0.359587    0.436510    11.00000    0.01912    0.03414 =
         0.05159   -0.00113   -0.00567   -0.00562
O221  4    0.031275    0.480651    0.447462    11.00000    0.02015    0.02995 =
         0.07090    0.00492   -0.00379    0.00197
H221  2   -0.016658    0.493580    0.445062    11.00000    0.04315
O222  4   -0.010135    0.289807    0.427933    11.00000    0.02859    0.03833 =
         0.05923   -0.00694    0.00441   -0.00329
C23   1    0.512260    0.542192    0.398917    11.00000    0.03039    0.03824 =
         0.03793    0.00291   -0.00292    0.01127
AFIX  43
H23   2    0.514980    0.483797    0.375409    11.00000   -1.20000
AFIX   0
C24   1    0.569779    0.634701    0.403594    11.00000    0.02401    0.03513 =
         0.03858    0.00786    0.00085    0.00040
AFIX  43
H24   2    0.613178    0.638920    0.383626    11.00000   -1.20000
AFIX   0
C25   1    0.562773    0.719389    0.437406    11.00000    0.01663    0.04019 =
         0.05078    0.01122    0.00224   -0.01137
AFIX  43
H25   2    0.600094    0.784585    0.440808    11.00000   -1.20000
AFIX   0
C26   1    0.498449    0.706528    0.466907    11.00000    0.02956    0.04168 =
         0.03220    0.01173   -0.00968   -0.00381
AFIX  43
H26   2    0.494168    0.763625    0.490747    11.00000   -1.20000
AFIX   0
N31   3    0.690079    0.111458    0.783161    11.00000    0.02130    0.02651 =
         0.03596   -0.00576   -0.00209    0.00143
C32   1    0.685731    0.029196    0.816669    11.00000    0.02455    0.03712 =
         0.03479   -0.00376   -0.00254   -0.00196
N320  3    0.808298   -0.050147    0.792051    11.00000    0.02773    0.03735 =
         0.03703   -0.00333   -0.00487   -0.00615
C320  1    0.749831   -0.060828    0.819205    11.00000    0.02780    0.03460 =
         0.03915    0.00072   -0.00230   -0.00971
AFIX  43
H320  2    0.748564   -0.125920    0.840390    11.00000   -1.20000
AFIX   0
C321  1    0.870561   -0.140239    0.795792    11.00000    0.02655    0.03216 =
         0.03078    0.00255   -0.00511    0.00353
C322  1    0.947919   -0.095897    0.794000    11.00000    0.02474    0.03126 =
         0.02819   -0.00439   -0.00107   -0.00153
AFIX  43
H322  2    0.958302   -0.011121    0.787780    11.00000   -1.20000
AFIX   0
C323  1    1.010671   -0.179995    0.801654    11.00000    0.02371    0.04029 =
         0.03958   -0.01649   -0.00021    0.00136
C324  1    0.994486   -0.305099    0.807398    11.00000    0.03228    0.03626 =
         0.05293   -0.00553   -0.00762   -0.00007
AFIX  43
H324  2    1.036651   -0.361793    0.812240    11.00000   -1.20000
AFIX   0
C325  1    0.917069   -0.347709    0.806102    11.00000    0.03459    0.03426 =
         0.05201   -0.00317   -0.00054    0.00413
AFIX  43
H325  2    0.906783   -0.433924    0.808912    11.00000   -1.20000
AFIX   0
C326  1    0.855026   -0.266558    0.800795    11.00000    0.02704    0.03625 =
         0.04397   -0.00567   -0.00552   -0.00224
AFIX  43
H326  2    0.802051   -0.296178    0.800535    11.00000   -1.20000
AFIX   0
C327  1    1.093977   -0.135763    0.804032    11.00000    0.03024    0.03992 =
         0.04664   -0.00689   -0.00140    0.00470
O321  4    1.101968   -0.017120    0.794463    11.00000    0.02432    0.03813 =
         0.09645    0.00555    0.00206   -0.00082
H321  2    1.146046    0.010546    0.789006    11.00000    0.08545
O322  4    1.148691   -0.202035    0.815651    11.00000    0.02881    0.04610 =
         0.06165    0.00196   -0.00328    0.00870
C33   1    0.627137    0.034644    0.848856    11.00000    0.03291    0.04214 =
         0.03890   -0.01110    0.01126   -0.00769
AFIX  43
H33   2    0.626483   -0.023609    0.872455    11.00000   -1.20000
AFIX   0
C34   1    0.569728    0.125728    0.846219    11.00000    0.03003    0.05477 =
         0.05135   -0.00989    0.00482   -0.00486
AFIX  43
H34   2    0.528759    0.131214    0.867698    11.00000   -1.20000
AFIX   0
C35   1    0.573743    0.207187    0.811929    11.00000    0.02659    0.04672 =
         0.05330   -0.01299   -0.00449   -0.00018
AFIX  43
H35   2    0.534485    0.269757    0.809094    11.00000   -1.20000
AFIX   0
C36   1    0.634797    0.200154    0.780807    11.00000    0.02458    0.04029 =
         0.04242   -0.00494   -0.00404    0.00283
AFIX  43
H36   2    0.637131    0.259378    0.757552    11.00000   -1.20000
AFIX   0
N41   3    0.905332    0.100545    0.705823    11.00000    0.01860    0.04219 =
         0.03186    0.00319   -0.00321   -0.00049
C42   1    0.908588    0.013741    0.673164    11.00000    0.02485    0.03581 =
         0.03225   -0.00084   -0.00664    0.00894
N420  3    0.784298   -0.057105    0.700270    11.00000    0.02153    0.02821 =
         0.03644   -0.00258   -0.00596   -0.00078
C420  1    0.842738   -0.073403    0.673292    11.00000    0.02217    0.03310 =
         0.03204   -0.00106   -0.00248    0.00549
AFIX  43
H420  2    0.842766   -0.142060    0.653585    11.00000   -1.20000
AFIX   0
C421  1    0.721395   -0.145990    0.700603    11.00000    0.02188    0.03423 =
         0.03400   -0.00434   -0.00412   -0.00161
C422  1    0.643955   -0.101630    0.703765    11.00000    0.02698    0.03849 =
         0.02895   -0.00281   -0.00402    0.00494
AFIX  43
H422  2    0.633562   -0.015391    0.706349    11.00000   -1.20000
AFIX   0
C423  1    0.583145   -0.186373    0.703031    11.00000    0.02145    0.03982 =
         0.03560    0.00605   -0.00140    0.00214
C424  1    0.597980   -0.313006    0.701287    11.00000    0.02368    0.04219 =
         0.04154   -0.00462   -0.00392   -0.00623
AFIX  43
H424  2    0.555182   -0.370122    0.701981    11.00000   -1.20000
AFIX   0
C425  1    0.674930   -0.355896    0.698545    11.00000    0.02786    0.03009 =
         0.05446   -0.01213   -0.00094    0.00062
AFIX  43
H425  2    0.685254   -0.442329    0.696858    11.00000   -1.20000
AFIX   0
C426  1    0.736977   -0.271597    0.698278    11.00000    0.02142    0.04334 =
         0.03662    0.00397    0.00173    0.00526
AFIX  43
H426  2    0.790094   -0.300168    0.696501    11.00000   -1.20000
AFIX   0
C427  1    0.498411   -0.143852    0.702313    11.00000    0.02414    0.04286 =
         0.02883    0.00533    0.00055    0.00110
O421  4    0.489435   -0.022197    0.706289    11.00000    0.02016    0.03370 =
         0.06792   -0.00259    0.00312    0.00410
H421  2    0.444044    0.006241    0.707980    11.00000    0.02582
O422  4    0.443811   -0.214339    0.696746    11.00000    0.02166    0.03814 =
         0.05319   -0.00263   -0.00067   -0.00381
C43   1    0.969586    0.005727    0.643484    11.00000    0.02296    0.04583 =
         0.03398    0.00126   -0.00041    0.00263
AFIX  43
H43   2    0.969937   -0.056689    0.621284    11.00000   -1.20000
AFIX   0
C44   1    1.031073    0.091042    0.646553    11.00000    0.02212    0.06259 =
         0.03462    0.00825   -0.00084   -0.00568
AFIX  43
H44   2    1.074888    0.086528    0.626880    11.00000   -1.20000
AFIX   0
C45   1    1.027702    0.181672    0.678286    11.00000    0.03322    0.06470 =
         0.02891    0.00870   -0.00166   -0.01291
AFIX  43
H45   2    1.068222    0.242469    0.680393    11.00000   -1.20000
AFIX   0
C46   1    0.963335    0.182964    0.707574    11.00000    0.03279    0.05117 =
         0.04003    0.00770   -0.00864   -0.01332
AFIX  43
H46   2    0.961223    0.245677    0.729636    11.00000   -1.20000
AFIX   0
O1    4   -0.120742    0.523850    0.463717    11.00000    0.02444    0.04288 =
         0.08530   -0.00265   -0.00443    0.00671
O2    4    0.338244    0.034657    0.714367    11.00000    0.04175    0.05888 =
         0.11265   -0.00227   -0.00429    0.00945
O4    4    1.251142    0.047157    0.804623    11.00000    0.03992    0.06121 =
         0.05662   -0.00065    0.00073   -0.00347
C4    1    1.259736    0.035165    0.850192    11.00000    0.06489    0.06976 =
         0.05000    0.00527    0.00564   -0.03512
AFIX 137
H4A   2    1.223419    0.092263    0.865185    11.00000   -1.50000
H4B   2    1.314366    0.054928    0.858561    11.00000   -1.50000
H4C   2    1.247485   -0.050157    0.858976    11.00000   -1.50000
AFIX   0
O3    4    0.796539    0.539976    0.556582    11.00000    0.04576    0.04670 =
         0.06028   -0.00274    0.00739   -0.00567
C3    1    0.801871    0.508367    0.602792    11.00000    0.07938    0.06309 =
         0.06419   -0.00172    0.01930   -0.02414
AFIX 137
H3A   2    0.857381    0.511233    0.612201    11.00000   -1.50000
H3B   2    0.780920    0.424640    0.607396    11.00000   -1.50000
H3C   2    0.770942    0.567697    0.620257    11.00000   -1.50000
 
AFIX   0
HKLF 4
 
REM  st164 in Pna2(1)
REM R1 =  0.0604 for    6837 Fo > 4sig(Fo)  and  0.0791 for all    8460 data
REM    739 parameters refined using      5 restraints
 
END
 
WGHT      0.0776      7.0301
 
REM Highest difference peak  0.665,  deepest hole -0.519,  1-sigma level  0.095
Q1    1   0.3596  0.0579  0.6809  11.00000  0.05    0.66
Q2    1  -0.1520  0.6063  0.4511  11.00000  0.05    0.47
Q3    1  -0.0590  0.5037  0.4514  11.00000  0.05    0.46
Q4    1   0.3182  0.7964  0.4546  11.00000  0.05    0.46
Q5    1   0.3152  0.1241  0.6997  11.00000  0.05    0.44
Q6    1  -0.0287  0.4678  0.4308  11.00000  0.05    0.43
Q7    1   0.4678  0.7646  0.5617  11.00000  0.05    0.42
Q8    1   1.0409 -0.2180  0.8162  11.00000  0.05    0.42
Q9    1  -0.0484  0.2220  0.4510  11.00000  0.05    0.40
Q10   1   0.9502 -0.1596  0.7567  11.00000  0.05    0.40
Q11   1   1.2843  0.1176  0.7947  11.00000  0.05    0.40
Q12   1  -0.1132  0.6307  0.5091  11.00000  0.05    0.40
Q13   1   0.7886  0.5531  0.5243  11.00000  0.05    0.39
Q14   1   0.8287  0.3014  0.8049  11.00000  0.05    0.39
Q15   1   0.8090  0.5221  0.5614  11.00000  0.05    0.39
Q16   1   0.9809  0.1524  0.7403  11.00000  0.05    0.39
Q17   1   0.7822  0.2935  0.6971  11.00000  0.05    0.39
Q18   1   0.8033  0.5926  0.5329  11.00000  0.05    0.39
Q19   1   1.2153  0.0951  0.8474  11.00000  0.05    0.38
Q20   1   0.4503  0.5358  0.4495  11.00000  0.05    0.38
Q21   1   0.3083  0.6814  0.4783  11.00000  0.05    0.38
Q22   1   0.8748 -0.5268  0.8074  11.00000  0.05    0.38
Q23   1   0.3018  0.7000  0.4236  11.00000  0.05    0.38
Q24   1   0.3179  0.1784  0.5378  11.00000  0.05    0.38
Q25   1   0.5445 -0.5154  0.6947  11.00000  0.05    0.37
Q26   1   0.3795  0.3763  0.5033  11.00000  0.05    0.37
Q27   1   0.3297  0.4897  0.5689  11.00000  0.05    0.36
Q28   1   0.8691 -0.5032  0.8008  11.00000  0.05    0.36
Q29   1   0.4712 -0.1349  0.7327  11.00000  0.05    0.36
Q30   1   0.8613 -0.4665  0.7928  11.00000  0.05    0.36
Q31   1   0.7825  0.1742  0.7081  11.00000  0.05    0.36
Q32   1   0.8926  0.4140  0.6424  11.00000  0.05    0.35
Q33   1   0.2929  0.5374  0.5049  11.00000  0.05    0.35
Q34   1   0.9463  0.3814  0.7579  11.00000  0.05    0.35
Q35   1   0.3815  0.5423  0.5058  11.00000  0.05    0.34
Q36   1   0.4380  0.6454  0.5013  11.00000  0.05    0.34
Q37   1   1.0449 -0.1496  0.7915  11.00000  0.05    0.34
Q38   1   0.5578  0.0338  0.5343  11.00000  0.05    0.34
Q39   1   0.4294  0.6677  0.5787  11.00000  0.05    0.34
Q40   1   0.8406  0.4819  0.6413  11.00000  0.05    0.34
Q41   1   0.3424  0.7435  0.4580  11.00000  0.05    0.34
Q42   1   0.8621  0.5796  0.5309  11.00000  0.05    0.34
Q43   1   0.9131 -0.1275  0.7373  11.00000  0.05    0.34
Q44   1   0.8929  0.3082  0.7830  11.00000  0.05    0.33
Q45   1   0.5454  0.2762  0.8278  11.00000  0.05    0.33
Q46   1   0.7468  0.6253  0.5015  11.00000  0.05    0.33
Q47   1   0.7526  0.0388  0.7490  11.00000  0.05    0.33
Q48   1   0.6502 -0.0197  0.8271  11.00000  0.05    0.33
Q49   1   0.7294  0.5226  0.5402  11.00000  0.05    0.33
Q50   1   0.5581  0.2618  0.5321  11.00000  0.05    0.32
Q51   1   0.2958  0.1167  0.7378  11.00000  0.05    0.32
Q52   1   0.7526  0.6158  0.5486  11.00000  0.05    0.32
Q53   1   0.4090  0.0348  0.7014  11.00000  0.05    0.32
Q54   1   0.3035  0.7264  0.4471  11.00000  0.05    0.32
Q55   1   0.9107  0.3482  0.7415  11.00000  0.05    0.32
;
_shelx_res_checksum   38621
 
_shelx_hkl_file
;
   0   0 -36 1271.66 182.603  14
   0   0 -35 196.745 135.592  14
   0   0 -34 2717.94 262.678  14
   0   0 -33 156.347 162.700  14
   0   0 -32 211.835 165.462  14
   0   0 -31-43.6541 160.866  14
   0   0 -31-219.050 153.030   8
   0   0 -30 10609.8 561.709  14
   0   0 -30 9990.44 531.759   8
   0   0 -29 166.550 157.420   8
   0   0 -28 5064.21 395.935   8
   0   0 -27 80.5472 162.252   8
   0   0 -26 1169.76 217.937   8
   0   0 -25 86.9953 138.739   8
   0   0 -24 6599.19 432.607   8
   0   0 -23 196.217 138.692   8
   0   0 -23 195.081 141.106  12
   0   0 -22 1208.79 201.929   8
   0   0 -22 1182.68 195.687  12
   0   0 -21 491.789 157.196  12
   0   0 -21 267.886 136.209   8
   0   0 -20 126353. 2282.47   8
   0   0 -19 1321.15 214.472   8
   0   0   2 220.934 25.7358   4
   0   0   3 21.9627 22.4847   4
   0   0   4 273336. 3949.54   4
   0   0   5 31.2168 32.8428   4
   0   0   6 3061.91 162.631   4
   0   0   7 69.2248 63.2293   4
   0   0   8 999999. 14170.0   4
   0   0   9 128.202 69.6705   4
   0   0  10 38411.9 868.438   4
   0   0  11 373.509 111.279   4
   0   0  12 224712. 3586.20   4
   0   0  13 159.767 94.1139   4
   0   0  14 2398.06 222.577   4
   0   0  15-9.32991 81.6854   4
   0   0  16 56597.9 1318.42   4
   0   0  17 95.5007 119.361   4
   0   0  18 5216.91 374.372   4
   0   0  19 845.129 202.532   4
   0   0  20 124459. 2514.15   4
   0   0  21 167.992 150.377   4
   0   0  22 2615.09 316.566   4
   0   0  23 517.519 187.213   4
   0   0  24 7123.16 535.517   4
   0   1 -36-47.5524 108.039  14
   0   1 -35 3641.91 277.973  14
   0  -1 -35 4004.85 279.982  14
   0   1 -34-22.9569 134.264  14
   0  -1 -34 100.982 146.364  14
   0  -1 -33 606.825 175.334  14
   0   1 -33 471.509 165.720  14
   0   1 -32-195.884 169.271  14
   0  -1 -32-207.456 177.651  10
   0   1 -32-136.799 158.598   8
   0  -1 -32-376.888 167.544  14
   0   1 -31 1337.86 243.147  14
   0   1 -31 1172.17 221.042   8
   0  -1 -31 1592.78 250.154  14
   0   1 -30-49.8665 159.847   8
   0  -1 -30-3.94212 169.567  14
   0  -1 -29 8998.94 522.332  14
   0   1 -29 8733.71 492.124   8
   0  -1 -28 294.359 200.575  14
   0   1 -28 205.574 160.616   8
   0  -1 -28 402.776 166.552   8
   0   1 -27 2168.41 272.609   8
   0  -1 -27 2044.60 263.270   8
   0  -1 -26-136.172 158.891   8
   0   1 -26 180.034 156.598   8
   0  -1 -25 1045.14 203.258  12
   0   1 -25 874.647 205.978   8
   0  -1 -25 791.453 201.821   8
   0  -1 -24 260.961 163.094  12
   0   1 -24-87.0446 147.400   8
   0  -1 -24 49.3986 147.951   8
   0   1 -23 215.940 151.680   8
   0  -1 -23 4.65222 132.162  12
   0  -1 -23 189.539 146.709   8
   0  -1 -22 121.794 144.084  12
   0   1 -22 44.9207 137.681   8
   0  -1 -22 127.608 136.821   8
   0   1 -21 15800.6 580.266  12
   0  -1 -21 14953.2 578.699  12
   0  -1 -21 15390.3 643.369   9
   0  -1 -20 3852.92 351.847   8
   0  -1 -20 4596.37 359.333  12
   0   1 -19 34980.9 1077.83  19
   0  -1 -19 35606.3 915.016   8
   0  -1  -8 4992.55 160.492   1
   0  -1  -7 4890.26 155.083   1
   0   1   0-5.44857 19.6379   4
   0   1   1 962.911 67.3485   4
   0   1   2 90.6795 36.2431   4
   0   1   3 2014.21 112.978   4
   0   1   4 34.3800 39.1864   4
   0   1   5 8010.55 262.785   4
   0   1   6 1082.72 137.379   4
   0  -1   6 787.737 74.1523   1
   0   1   7 4216.54 212.057   4
   0  -1   7 4007.11 129.992   1
   0   1   8 5461.47 260.530   4
   0  -1   8 1999.74 99.3179   1
   0   1   9 165926. 2672.36   4
   0   1  10 2778.15 240.705   4
   0   1  11 2934.53 236.292   4
   0  -1  11 2665.54 227.985   4
   0   1  12 1026.68 169.684   4
   0  -1  12 997.011 173.214   4
   0  -1  13 22073.0 667.019   4
   0   1  13 21713.3 668.004   4
   0   1  14 371.063 134.956   4
   0  -1  14 311.703 137.871   4
   0   1  15 11754.6 514.138   4
   0  -1  15 11591.7 507.509   4
   0   1  16 1167.21 220.222   4
   0  -1  16 1494.01 217.482   4
   0  -1  17 23983.9 798.484   4
   0   1  17 23807.8 816.697   4
   0   1  18 142.563 132.153   4
   0  -1  18 159.506 128.857   4
   0  -1  19 31866.5 1016.20   4
   0   1  19 33426.4 1038.66   4
   0  -1  20 1787.47 286.620   4
   0   1  20 1542.74 282.320   4
   0   1  21 14390.5 702.723   4
   0  -1  21 14508.3 684.982   4
   0  -1  22 264.526 164.551   4
   0   1  22-98.4265 132.833   4
   0  -1  23 214.388 154.486   4
   0   1  23 33.4475 146.722   4
   0  -1  24-317.487 152.986   4
   0   1  24 85.4141 165.537   4
   0   2 -35 185.878 125.956  14
   0  -2 -35 175.102 117.221  14
   0  -2 -34 175.546 137.891  14
   0  -2 -34 492.824 151.138  10
   0   2 -34 273.321 142.870   8
   0   2 -34 445.661 151.450  14
   0  -2 -33 33.9848 150.265  10
   0   2 -33 152.491 132.812   8
   0   2 -33 169.281 146.705  14
   0  -2 -33-62.9951 135.391  14
   0   2 -32-34.6439 148.440  14
   0  -2 -32 327.289 169.201  10
   0   2 -32 104.643 160.967   8
   0  -2 -32 183.464 147.385  14
   0  -2 -31-33.6744 153.118  14
   0   2 -31 53.0949 176.482  14
   0   2 -31 80.8497 143.908   8
   0  -2 -30 114.774 148.448  14
   0   2 -30 266.384 169.053   8
   0  -2 -29 477.105 193.150  14
   0   2 -29 262.914 183.041   8
   0   2 -28 7600.95 456.076   8
   0  -2 -28 7596.74 465.166  14
   0   2 -27 128.617 165.627   8
   0  -2 -27 245.462 204.336  14
   0  -2 -27 342.215 189.263  12
   0   2 -26 407.242 188.438   8
   0  -2 -26 496.505 214.326  14
   0  -2 -26 396.902 195.127  12
   0   2 -25-145.979 144.534   8
   0  -2 -25-164.273 166.618  14
   0  -2 -24 1756.08 234.932   8
   0  -2 -24 1637.53 222.850  12
   0  -2 -23 171.096 141.835  12
   0  -2 -23 151.897 138.490   8
   0  -2 -22 69.8130 132.116  12
   0  -2 -22 379.374 157.096   8
   0  -2 -21-150.626 137.413  12
   0  -2 -21-96.4828 126.174   8
   0  -2 -20 2175.93 226.222   8
   0  -2 -20 2144.09 227.318  12
   0   2 -19 419.003 192.866  19
   0  -2 -19 305.409 173.232   9
   0  -2 -19 174.441 116.444   8
   0  -2 -11 27.2798 51.6148   1
   0  -2 -10 838.514 95.7581   1
   0  -2  -9 6151.50 268.554   1
   0  -2  -8 105895. 1725.77   1
   0   2  -1 239.767 78.7880   4
   0   2   0 1163.05 101.740   4
   0   2   1 359.328 81.5556   4
   0   2   2 2652.62 152.794   4
   0   2   3 2540.25 196.375   4
   0   2   4 14523.1 405.048   4
   0   2   5 522.508 113.789   4
   0   2   6 423.347 88.4933   4
   0   2   7 596.791 128.555   4
   0   2   8 106339. 1912.43   4
   0  -2   8 115250. 1793.43   1
   0   2   9 5791.89 319.051   4
   0  -2   9 2662.64 180.050   1
   0  -2  10 1222.19 100.290   1
   0   2  10 1370.33 163.239   4
   0  -2  11 19.2717 41.9459   1
   0   2  11 89.2166 78.0036   4
   0   2  12 12309.5 488.648   4
   0   2  13 539.786 154.641   4
   0   2  14 1494.07 201.449   4
   0   2  15 112.065 116.577   4
   0  -2  15 4.76220 99.5501   4
   0   2  16 18851.8 713.028   4
   0  -2  16 20056.6 710.541   4
   0  -2  17 19.4790 111.862   4
   0   2  17 23.6961 121.469   4
   0  -2  18 715.138 182.312   4
   0   2  18 402.937 184.974   4
   0   2  19-57.0525 126.975   4
   0  -2  19 136.307 129.455   4
   0   2  20 2478.52 299.339   4
   0  -2  20 2244.64 277.319   4
   0  -2  21-52.7463 136.645   4
   0   2  21-95.3451 149.527   4
   0  -2  22 0.57212 137.568   4
   0   2  22 325.830 179.058   4
   0  -2  23-182.596 167.364   4
   0   2  23 98.8268 166.128   4
   0  -3 -34-19.1702 122.666  10
   0  -3 -34 208.009 121.841  14
   0   3 -34-48.1154 126.113  14
   0   3 -34-98.5435 127.889   8
   0  -3 -33 1655.18 211.056  14
   0   3 -33 1473.50 211.187  14
   0   3 -33 1643.73 218.996   8
   0  -3 -33 1590.71 218.056  10
   0  -3 -32 4.82746 148.755  10
   0  -3 -32-294.892 154.244  14
   0   3 -32 258.222 169.859  14
   0   3 -32 38.5021 138.699   8
   0   3 -31 4063.82 333.539   8
   0   3 -31 3859.23 345.209  14
   0  -3 -31 4609.38 338.882  14
   0  -3 -31 4650.86 363.688  10
   0   3 -30-90.1920 162.616   8
   0  -3 -30 206.654 152.351  14
   0   3 -29 290.249 165.808   8
   0  -3 -29 329.307 169.938  14
   0   3 -28 518.252 180.650   8
   0  -3 -28 600.301 189.736  14
   0  -3 -28 79.8923 182.479  12
   0  -3 -27 12337.0 578.832  14
   0   3 -27 11151.8 571.426   8
   0  -3 -26 111.185 173.295  12
   0  -3 -26 100.318 154.207  14
   0  -3 -25 2219.84 276.740  14
   0  -3 -25 2222.81 282.452  12
   0  -3 -24 1054.78 211.765  12
   0  -3 -24 809.576 211.160  14
   0  -3 -23 4164.29 350.478  12
   0  -3 -23 4077.76 349.982  14
   0  -3 -22 72.0329 161.851  12
   0  -3 -22 499.939 177.559  14
   0  -3 -21 521.732 160.560  14
   0  -3 -21 344.123 166.003  12
   0  -3 -20-148.770 127.535  12
   0  -3 -20 136.123 127.183  14
   0  -3 -19 559.590 148.713  12
   0   3 -19 483.950 211.877  19
   0  -3 -19 184.974 137.901  14
   0   3 -18 309.898 159.318  19
   0  -3 -18 150.894 122.841  12
   0  -3 -12 317.551 101.404   1
   0  -3 -11 77906.2 1437.52   1
   0  -3 -10 12926.2 475.808   1
   0  -3  -9 32461.4 775.764   1
   0  -3  -8 2951.57 242.628   1
   0   3  -4 30.5355 29.6337   3
   0   3  -1 254.256 87.4685   4
   0   3   0-62.4193 57.6077   4
   0   3   1 319.962 80.7987   4
   0   3   2 93.3979 91.0928   4
   0   3   3 1473.57 164.236   4
   0   3   4 57.6673 70.3476   4
   0   3   5 1833.60 169.662   4
   0   3   6 2299.86 231.691   4
   0   3   7 84742.2 1598.59   4
   0  -3   8 1073.44 191.584   1
   0   3   8 2883.60 269.202   4
   0  -3   9 34365.3 773.962   1
   0   3   9 32339.2 849.042   4
   0  -3  10 6794.85 351.389   1
   0   3  10 12205.5 545.134   4
   0   3  11 75324.6 1581.35   4
   0  -3  11 79028.3 1400.86   1
   0   3  12 327.476 131.382   4
   0   3  13 7560.34 420.756   4
   0   3  14 308.581 132.383   4
   0   3  15 1041.27 185.652   4
   0   3  16 311.327 157.369   4
   0  -3  17 3051.15 301.232   4
   0   3  17 2969.39 311.880   4
   0  -3  18-74.5374 132.211   4
   0   3  18 43.7608 131.415   4
   0  -3  19 788.359 204.731   4
   0   3  19 601.649 167.856   4
   0  -3  20 149.194 147.382   4
   0   3  20-108.957 146.092   4
   0  -3  21 1001.81 215.267   4
   0   3  21 871.508 220.668   4
   0  -3  22 103.379 173.337   4
   0   3  22 260.416 159.970   4
   0  -3  23 5594.08 465.912   4
   0   4 -34 458.723 133.870   8
   0  -4 -34 297.708 125.425  10
   0  -4 -33 22.6559 132.088  10
   0   4 -33 9.05630 115.406   8
   0   4 -33 216.191 138.277  14
   0   4 -32 639.106 161.648   8
   0  -4 -32 476.037 139.373  14
   0   4 -32 167.221 140.880  14
   0  -4 -32 540.674 171.607  10
   0  -4 -31 63.1752 129.799  14
   0   4 -31 65.2726 142.707  14
   0   4 -31-107.719 141.751   8
   0  -4 -31-167.950 163.263  10
   0   4 -30 3636.62 324.358   8
   0  -4 -30 4083.61 314.120  14
   0  -4 -30 4682.27 366.203  10
   0  -4 -29 125.814 157.524  12
   0  -4 -29 201.690 154.718  14
   0   4 -29 13.1267 146.204   8
   0  -4 -28 1619.50 236.799  14
   0   4 -28 1569.09 242.611   8
   0  -4 -28 1810.79 237.343  12
   0  -4 -27-0.79910 168.055  14
   0  -4 -27 206.020 168.958  12
   0  -4 -26 7910.39 454.719  14
   0  -4 -26 8173.95 470.247  12
   0  -4 -25 234.119 185.855  14
   0  -4 -25 444.834 189.784  12
   0  -4 -24 12416.3 579.069  12
   0  -4 -24 12165.6 564.068  14
   0  -4 -23 101.479 147.294  12
   0  -4 -23 246.270 174.325  14
   0  -4 -22 103.571 133.060  14
   0  -4 -22 105.101 144.046  12
   0  -4 -21-122.339 139.005  12
   0  -4 -21-21.9270 133.258  14
   0  -4 -20 2476.61 266.910  14
   0  -4 -20 2319.87 259.753  12
   0  -4 -19 105.513 138.047  14
   0  -4 -19 39.9760 124.480  12
   0  -4 -18 2050.77 236.329  12
   0  -4 -18 2296.77 245.539  14
   0   4 -17 299.666 176.215  19
   0  -4 -17 169.244 127.889  12
   0  -4 -16 1741.41 210.491  12
   0  -4 -12 18228.0 607.459   1
   0  -4 -11-155.444 99.2552   1
   0  -4 -10 4923.39 312.057   1
   0  -4  -9 30.0249 88.2661   1
   0  -4  -8 85743.8 1694.75   1
   0  -4  -7 173.013 112.221   1
   0   4  -1 30.2786 70.8165   4
   0   4   0 20850.2 642.464   4
   0   4   1-28.7775 77.0816   4
   0   4   2 122.956 87.2814   4
   0   4   3 60.8704 98.2825   4
   0   4   4 14265.2 535.862   4
   0   4   5 17.5872 97.2072   4
   0   4   6 10422.3 451.706   4
   0  -4   7 211.129 117.581   1
   0   4   7 283.032 121.619   4
   0  -4   8 89732.8 1752.62   1
   0   4   8 95877.0 1862.58   4
   0   4   9 86.9238 106.580   4
   0  -4   9 42.0823 93.0101   1
   0  -4  10 4452.31 285.400   1
   0   4  10 4943.71 349.040   4
   0  -4  11 29.5189 79.0495   1
   0   4  11 12.8153 100.198   4
   0   4  12 17993.3 710.390   4
   0  -4  12 18533.5 584.334   1
   0   4  13-43.6411 117.641   4
   0   4  14 366.214 146.244   4
   0   4  15 27.3225 132.602   4
   0   4  16 628.445 176.973   4
   0   4  17 295.140 171.799   4
   0  -4  18 1636.43 260.849   4
   0   4  18 1617.77 269.844   4
   0  -4  19 185.226 165.870   4
   0   4  19-216.724 155.352   4
   0  -4  20 1764.44 272.752   4
   0   4  20 1546.17 281.782   4
   0  -4  21-47.2181 144.003   4
   0   4  21-12.8065 148.627   4
   0   5 -33 57.1689 103.743   8
   0  -5 -33 46.5252 115.262  10
   0   5 -32-70.5318 115.888   8
   0  -5 -32 16.2312 123.398  10
   0   5 -31-263.815 137.488  14
   0   5 -31-75.6778 138.588   8
   0  -5 -31-174.495 143.720  10
   0   5 -30 174.060 158.082  14
   0   5 -30-29.0771 138.915   8
   0  -5 -30 9.70100 148.455  10
   0   5 -29-341.890 171.918   8
   0  -5 -29-79.8130 153.520  10
   0  -5 -28 383.387 185.283  10
   0   5 -28 78.2666 152.615   8
   0  -5 -28 304.554 159.380  12
   0  -5 -27 3410.99 310.113  12
   0  -5 -26-490.511 185.456  12
   0  -5 -25 826.357 207.237  12
   0  -5 -24 6.75966 165.324  12
   0  -5 -23 1729.14 256.746  12
   0  -5 -22 7.56646 151.466  12
   0  -5 -21 1101.81 207.165  12
   0  -5 -20 192.809 151.257  12
   0  -5 -19 5096.72 360.997  12
   0  -5 -18 34.7857 137.239  12
   0  -5 -17 2487.53 258.054  12
   0  -5 -16 161.794 142.175  12
   0  -5 -15 1555.48 184.295  12
   0   5 -15 1609.06 224.901   6
   0  -5 -14-28.6184 110.611  12
   0   5 -14-183.008 141.094   6
   0  -5 -12-11.0321 113.691   1
   0  -5 -11 2815.88 267.408   1
   0  -5 -10 211.035 125.278   1
   0  -5  -9 9223.16 467.773   1
   0  -5  -8 60.9263 110.761   1
   0  -5  -7 10925.7 511.450   1
   0  -5  -6 88.2926 106.345   1
   0  -5  -5 285.794 131.813   1
   0  -5  -4-99.5242 116.942   1
   0   5   0 16.5669 90.0326   4
   0   5   1 19025.9 661.866   4
   0   5   2 145.205 130.116   4
   0   5   3 2536.04 239.178   4
   0   5   4-32.6584 103.871   4
   0  -5   4 76.3391 97.0497   1
   0   5   5 71.6534 90.3276   4
   0  -5   5 287.416 123.538   1
   0   5   6 216.878 122.435   4
   0  -5   6 30.8871 98.6960   1
   0  -5   7 11677.2 524.956   1
   0   5   7 12024.1 558.658   4
   0  -5   8-40.8806 99.6563   1
   0   5   8 179.390 118.955   4
   0   5   9 9389.96 493.001   4
   0  -5   9 8692.82 438.804   1
   0   5  10 204.543 145.245   4
   0  -5  10 166.103 109.015   1
   0   5  11 3364.01 335.060   4
   0  -5  11 3458.40 280.383   1
   0   5  12 13.2432 116.995   4
   0   5  13 1605.15 246.652   4
   0   5  14 167.083 147.753   4
   0   5  15 2021.97 291.463   4
   0   5  16 109.757 156.457   4
   0   5  17 3368.57 366.463   4
   0   5  18 140.492 184.293   4
   0   5  19 5627.70 496.446   4
   0  -5  19 6042.19 490.009   4
   0  -5  20-53.3552 172.793   4
   0  -6 -32 156.742 113.689  10
   0  -6 -31 88.7877 125.723  10
   0   6 -31 147.291 122.657   8
   0  -6 -30 422.941 147.046  18
   0   6 -30 754.189 164.974   8
   0  -6 -30 547.719 168.105  10
   0  -6 -29 28.1706 126.161  12
   0   6 -29-59.6318 134.089   8
   0  -6 -29 159.369 149.282  10
   0  -6 -28 301.002 161.737  10
   0  -6 -28 114.836 138.065  12
   0  -6 -27-62.8833 136.709  12
   0  -6 -27-63.7295 162.410  10
   0  -6 -26 188.359 165.322  10
   0  -6 -26 606.919 181.632  12
   0  -6 -25-111.706 171.349  10
   0  -6 -25 229.251 152.301  12
   0  -6 -24 1460.20 248.204  10
   0  -6 -24 1320.36 227.672  12
   0  -6 -23 170.495 180.605  12
   0  -6 -22 1497.17 235.694  12
   0  -6 -21 964.990 222.967  12
   0  -6 -20 6597.29 431.889  12
   0  -6 -19 47.2006 148.532  12
   0  -6 -18 7094.98 432.177  12
   0  -6 -17 1941.07 283.001  12
   0  -6 -16 8581.89 460.825  12
   0   6 -15 119.870 142.625   6
   0  -6 -15-68.6489 138.840  12
   0   6 -14 253.221 157.763   6
   0  -6 -14 614.624 163.283  12
   0  -6 -13 179.491 136.449  12
   0   6 -13-72.2621 145.986   6
   0   6 -12 2284.88 259.895   6
   0  -6 -12 2621.61 260.369  12
   0  -6 -11 140.158 125.491   1
   0   6 -11-45.9628 133.809   6
   0  -6 -11 87.9565 122.448  12
   0  -6 -10 1295.32 220.214   1
   0  -6 -10 1360.80 197.964  12
   0  -6  -9-10.1998 110.395  12
   0  -6  -9-55.9855 128.808   1
   0  -6  -8 1644.66 229.448   1
   0  -6  -7-26.6163 128.192   1
   0  -6  -6 744.776 168.580   1
   0  -6  -5 35.3900 117.222   1
   0  -6  -4 9369.55 522.221   1
   0  -6  -3-75.9748 108.415   1
   0  -6  -2 4.23841 119.718   1
   0  -6  -1-144.628 133.883   1
   0  -6   0 8554.41 490.599   1
   0  -6   1-91.0869 111.040   1
   0   6   2 98.1772 125.996   4
   0  -6   2 137.554 114.963   1
   0   6   3-94.0528 139.909   4
   0  -6   3-79.8060 121.521   1
   0  -6   4 8004.34 466.251   1
   0   6   4 7185.60 453.054   4
   0  -6   5 108.938 118.528   1
   0   6   5 111.908 127.878   4
   0  -6   6 939.921 182.740   1
   0   6   6 590.213 161.494   4
   0   6   7 111.219 142.825   4
   0  -6   7-190.157 132.142   1
   0   6   8 1724.54 265.295   4
   0  -6   8 2220.42 258.753   1
   0  -6   9 73.5827 117.592   1
   0   6   9-50.2551 138.569   4
   0   6  10 1631.13 257.270   4
   0  -6  10 1410.22 218.507   1
   0  -6  11 56.1406 110.582   5
   0   6  11 189.814 146.401   4
   0  -6  11-196.144 140.043   1
   0   6  12 2912.00 320.918   4
   0   6  13 21.8856 163.833   4
   0   6  14 443.388 178.906   4
   0   6  15-339.524 188.657   4
   0   6  16 9800.75 637.978   4
   0   6  17 1401.75 313.156   4
   0  -7 -30-149.893 109.035  10
   0   7 -30 222.013 116.505   8
   0   7 -29-106.973 118.345   8
   0  -7 -29 260.096 133.354  10
   0  -7 -29-147.466 128.629  18
   0  -7 -28-20.1910 125.621  10
   0  -7 -28 201.359 127.727  12
   0  -7 -27 391.223 162.930  10
   0  -7 -27 242.126 136.009  12
   0  -7 -26-23.2791 154.265  10
   0  -7 -26 88.3476 131.725  12
   0  -7 -25 479.995 177.674  12
   0  -7 -25 478.520 180.276  10
   0  -7 -24 161.488 167.052  10
   0  -7 -24-60.6901 156.816  12
   0  -7 -23 5223.03 388.864  10
   0  -7 -23 5892.77 410.100  12
   0  -7 -22 118.703 181.432  10
   0  -7 -22 99.9147 175.126  12
   0  -7 -21 1904.16 261.627  12
   0  -7 -21 2524.76 287.451  10
   0  -7 -20 175.472 174.395  10
   0  -7 -20 118.357 153.734  12
   0  -7 -19 8424.67 489.154  12
   0  -7 -19 9101.91 511.034  10
   0  -7 -18 93.0032 163.356  10
   0  -7 -18 394.352 191.064  12
   0  -7 -17 3308.51 316.773  10
   0  -7 -17 2947.37 310.849  12
   0  -7 -16 156.619 147.999  10
   0  -7 -16-105.348 146.529  12
   0   7 -15 4027.17 352.640   6
   0  -7 -15 3912.94 332.736  12
   0  -7 -15 4102.55 335.115  10
   0   7 -14 236.835 176.818   6
   0  -7 -14-145.021 140.326  10
   0  -7 -14 231.794 160.097  12
   0  -7 -13 600.513 172.654  12
   0  -7 -13 679.172 183.063  10
   0   7 -13 590.921 201.379   6
   0   7 -12 43.7522 150.066   6
   0  -7 -12 111.818 144.493  12
   0  -7 -12 132.064 150.942  10
   0  -7 -11 143.001 150.056  12
   0   7 -11 92.6069 149.293   6
   0  -7 -11 310.007 163.037   1
   0   7 -10 98.6112 137.023   6
   0  -7 -10-92.7378 132.369  12
   0  -7 -10-121.345 155.765   1
   0  -7  -9 393.849 165.590   1
   0   7  -9 679.753 183.280   6
   0  -7  -9 386.152 148.844  12
   0  -7  -8 21.5268 126.608  12
   0   7  -8 44.3360 131.546   6
   0  -7  -8-41.0282 147.498   1
   0  -7  -7 253.055 162.480   1
   0  -7  -7 270.899 138.559  12
   0  -7  -6 130.280 147.608   1
   0  -7  -6 12.4487 127.249  12
   0  -7  -5 7747.69 520.608   1
   0  -7  -5 7364.18 415.505  12
   0  -7  -4 11.7668 118.327  12
   0  -7  -4-130.494 150.078   1
   0  -7  -3 14157.4 553.065  12
   0  -7  -3 13094.1 675.687   1
   0  -7  -2 442.067 195.478   1
   0  -7  -2 309.678 179.645  12
   0  -7  -1 24477.5 720.644   5
   0  -7  -1 24163.6 748.641  12
   0  -7  -1 23565.6 911.544   1
   0  -7   0-54.0177 105.163   5
   0  -7   0 84.0724 150.339   1
   0  -7   0 98.8399 128.771  12
   0  -7   1 24855.8 715.455   5
   0  -7   1 23138.6 736.177  12
   0  -7   1 22617.5 890.340   1
   0  -7   2 634.834 187.011   5
   0  -7   2 288.078 164.299   1
   0  -7   2 569.152 193.889  12
   0  -7   3 11822.0 628.812   1
   0  -7   3 12896.3 515.497   5
   0  -7   3 13881.2 545.118  12
   0   7   3 12680.3 648.141   4
   0  -7   4-18.5042 132.994   1
   0  -7   4 11.4235 117.175   5
   0   7   4-38.9160 143.566   4
   0   7   5 7283.19 501.386   4
   0  -7   5 8128.62 383.583   5
   0  -7   5 6659.98 470.743   1
   0  -7   6 234.789 150.956   5
   0   7   6 354.953 186.066   4
   0  -7   6 212.793 155.617   1
   0  -7   7 175.862 131.355   1
   0   7   7 230.722 160.795   4
   0  -7   7 225.689 117.736   5
   0  -7   8-44.3535 138.442   1
   0  -7   8 74.7929 120.291   5
   0   7   8-112.033 163.330   4
   0   7   9 974.137 228.011   4
   0  -7   9 1006.63 170.698   5
   0  -7   9 1169.38 222.700   1
   0  -7  10-301.046 156.051   1
   0  -7  10-13.1807 112.889   5
   0   7  10-3.14175 152.742   4
   0   7  11 307.552 196.342   4
   0  -7  11 586.501 146.851   5
   0  -7  11 410.042 175.198   1
   0   7  12-57.5877 176.258   4
   0   7  13 1626.31 299.535   4
   0   7  14 463.566 208.482   4
   0   8 -28 239.834 119.491   8
   0  -8 -28-56.6938 108.103  18
   0  -8 -27 104.149 121.740  18
   0  -8 -27-16.4298 109.498  12
   0  -8 -27 57.1431 109.534  10
   0  -8 -26 1630.11 197.001  12
   0  -8 -26 1931.24 212.935  10
   0  -8 -25-159.974 147.108  12
   0  -8 -25 250.207 135.054  10
   0  -8 -24 539.516 173.469  10
   0  -8 -24 399.636 157.462  12
   0  -8 -23 64.7161 151.001  10
   0  -8 -23-213.707 144.094  12
   0  -8 -22 170.417 162.131  10
   0  -8 -22 150.060 149.118  12
   0  -8 -21 51.3827 152.249  10
   0  -8 -21 16.3506 145.851  12
   0  -8 -20 5146.35 373.059  12
   0  -8 -20 4702.74 355.899  10
   0  -8 -19 106.846 169.786  12
   0  -8 -19 132.397 152.320  10
   0  -8 -18 3592.94 322.685  10
   0  -8 -18 5215.91 384.801  12
   0  -8 -17 85.2033 149.631  10
   0  -8 -17 64.6897 151.245  12
   0  -8 -16 147.311 165.525  10
   0  -8 -16 72.6974 151.851  12
   0   8 -15 401.695 192.928   6
   0  -8 -15 460.340 196.679  12
   0  -8 -14 1269.22 228.210  12
   0   8 -14 1300.64 254.047   6
   0   8 -13 158.885 161.653   6
   0  -8 -13 73.2347 150.794  12
   0   8 -12 379.075 178.800   6
   0  -8 -12 505.787 183.870  12
   0   8 -11 144.524 169.897   6
   0  -8 -11 320.698 162.780  12
   0   8 -10 1536.64 245.587   6
   0  -8 -10 1197.53 269.517   1
   0  -8 -10 1168.30 219.346  12
   0   8  -9 96.1348 156.075   6
   0  -8  -9 353.603 214.658   1
   0  -8  -9 241.563 163.395  12
   0  -8  -8 614.518 249.596   1
   0  -8  -8 142.337 139.154  12
   0   8  -8 333.884 164.530   6
   0   8  -7 274.367 156.193   6
   0  -8  -7 1.19446 142.533  12
   0  -8  -7 35.7556 182.987   1
   0  -8  -6 1178.38 275.032   1
   0  -8  -6 1259.86 221.337  12
   0  -8  -5-262.831 187.357   1
   0  -8  -5-86.4496 130.382  12
   0  -8  -4 3157.90 359.609   1
   0  -8  -4 3336.61 305.561  12
   0  -8  -3-87.8034 144.667   5
   0  -8  -3-151.596 174.450   1
   0  -8  -3 136.838 143.976  12
   0  -8  -2 42.9952 119.073   5
   0  -8  -2 161.659 181.186   1
   0  -8  -2 476.008 159.368  12
   0  -8  -1 85.0943 126.787   5
   0  -8  -1-151.565 241.704   1
   0  -8  -1-181.387 145.071  12
   0  -8   0 7417.81 432.315  12
   0  -8   0 7882.02 549.247   1
   0  -8   0 7662.41 406.497   5
   0  -8   1 86.0007 171.267   1
   0  -8   1 3.39250 132.951  12
   0  -8   1 4.72931 125.578   5
   0  -8   2 452.284 137.981   5
   0  -8   2 173.747 154.552   1
   0  -8   3 29.5905 152.537   1
   0  -8   3-161.360 134.791   5
   0  -8   4 2846.41 351.167   1
   0  -8   4 2524.52 245.114   5
   0  -8   5 56.9345 131.451   5
   0  -8   5-231.845 167.036   1
   0   8   6 1453.49 294.416   4
   0  -8   6 1370.05 256.295   1
   0  -8   6 1187.41 197.928   5
   0  -8   7 192.607 182.238   1
   0   8   7-28.2278 173.091   4
   0  -8   7 64.6402 130.571   5
   0  -8   8 285.614 149.160   5
   0  -8   8 107.046 151.778   1
   0   8   8 393.927 191.570   4
   0  -8   9 90.8821 122.166   5
   0  -8   9 89.5935 159.152   1
   0   8   9 234.197 189.997   4
   0  -8  10 717.632 211.309   1
   0  -8  10 1012.81 181.215   5
   0  -9 -25 10.7926 113.566  18
   0  -9 -25 539.803 128.712  12
   0  -9 -24 117.586 116.571  18
   0  -9 -24 55.6551 115.600  12
   0  -9 -23 1204.64 191.736  12
   0  -9 -23 1074.22 169.260  10
   0  -9 -22 285.928 152.639  12
   0  -9 -21 784.303 181.887  12
   0  -9 -20 180.155 150.554  12
   0  -9 -19 579.138 174.214  12
   0  -9 -18-65.3246 142.901  12
   0  -9 -17 395.039 180.449  12
   0  -9 -16-256.497 166.950  12
   0  -9 -15 109.479 151.499  12
   0  -9 -14 321.664 169.326  12
   0   9 -14 76.7615 162.327   6
   0  -9 -13 453.450 182.866  12
   0   9 -13 489.478 192.492   6
   0  -9 -12 143.908 169.550  12
   0   9 -12 224.839 176.178   6
   0   9 -11 1869.84 279.885   6
   0  -9 -11 1284.24 227.003  12
   0  -9 -10 143.686 165.768  12
   0   9 -10-120.207 175.714   6
   0  -9  -9 909.843 200.680  12
   0   9  -9 546.693 209.101   6
   0  -9  -8 24.5709 147.435  12
   0   9  -8 7.70390 149.631   6
   0  -9  -7 3057.31 318.772  12
   0   9  -7 3558.07 321.770   6
   0  -9  -6-18.8074 153.443  12
   0   9  -6 93.8967 166.395   6
   0  -9  -6 61.3172 157.881   5
   0  -9  -5 1146.21 207.844   5
   0  -9  -5 1206.34 231.431  12
   0  -9  -4 31.7377 162.682  12
   0  -9  -4-76.0085 143.432   5
   0  -9  -3 1312.30 225.883  12
   0  -9  -3 1535.28 223.468   5
   0  -9  -2 22.9812 137.645   5
   0  -9  -2-182.123 160.143  12
   0  -9  -1 673.166 169.284   5
   0  -9  -1 535.249 166.768  12
   0  -9   0-111.970 132.545   5
   0  -9   1 505.234 175.148   5
   0  -9   2 248.585 158.833   5
   0  -9   3 1314.97 204.471   5
   0  -9   4 139.759 144.307   5
   0  -9   5 1236.05 194.232   5
   0  -9   6 70.7407 142.234   5
   0  -9   7 4168.71 314.421   5
   0  -9   8 8.93275 127.918   5
   0  -9   9 1159.48 192.591   5
   0 -10 -22 486.187 130.360   5
   0 -10 -22 532.886 129.897  12
   0 -10 -22 535.863 130.154  18
   0 -10 -21 299.994 128.079  12
   0 -10 -21-64.0212 122.387  18
   0 -10 -21-49.6483 111.310   5
   0 -10 -20 86.5043 120.359  18
   0 -10 -20 345.801 127.153   5
   0 -10 -20 219.672 134.213  12
   0 -10 -19-139.744 146.488  18
   0 -10 -19-0.63262 124.539  12
   0 -10 -19-150.926 119.948   5
   0 -10 -18 300.594 149.558  12
   0 -10 -18 245.355 127.606   5
   0 -10 -17-58.1227 137.783  12
   0 -10 -17-239.199 146.848   5
   0 -10 -16 394.999 150.115   5
   0 -10 -16 480.127 175.206  12
   0 -10 -15 47.9452 144.054  12
   0 -10 -15-331.469 171.551   5
   0 -10 -14-54.8020 140.220   5
   0 -10 -14-136.409 142.415  12
   0 -10 -13 90.0014 149.981  12
   0 -10 -13 135.634 141.019   5
   0 -10 -12 3586.76 324.579  12
   0  10 -12 4140.48 346.766   6
   0 -10 -12 3955.13 323.735   5
   0 -10 -11 157.413 147.411   5
   0  10 -11 237.744 163.321   6
   0 -10 -11 33.7588 150.204  12
   0 -10 -10 250.152 172.832   5
   0 -10 -10 297.221 168.341  12
   0  10 -10 32.9891 160.855   6
   0 -10  -9 140.116 156.634  12
   0  10  -9 239.615 203.402   6
   0 -10  -9 159.926 150.707   5
   0 -10  -8 8090.23 460.660   5
   0  10  -8 8927.39 479.430   6
   0 -10  -8 8053.38 469.057  12
   0 -10  -7-6.97326 136.665   5
   0 -10  -7 199.989 169.445  12
   0  10  -7-254.033 171.071   6
   0  10  -6 535.835 205.392   6
   0 -10  -6 228.397 158.377   5
   0 -10  -6 402.401 184.131  12
   0 -10  -5 83.6116 144.906   5
   0  10  -5-30.8321 152.891   6
   0 -10  -5 128.599 164.441  12
   0  10  -4 2038.84 260.887   6
   0 -10  -4 2204.97 264.455   5
   0 -10  -3-107.721 148.331   5
   0  10  -3 62.5011 154.713   6
   0 -10  -2 1007.78 197.093   5
   0 -10  -1 162.635 141.582   5
   0 -10   0 958.768 201.645   5
   0 -10   1 190.817 153.357   5
   0 -10   2 1763.21 226.736   5
   0 -10   3 116.601 143.360   5
   0 -10   4 3507.50 295.911   5
   0 -10   5 341.925 169.149   5
   0 -10   6 313.225 143.126   5
   0 -10   7-295.892 148.930   5
   0 -10   8 8437.14 437.552   5
   0 -11 -18-11.8008 96.9968   5
   0 -11 -17 92.9802 110.858  12
   0 -11 -17-27.2144 106.427   5
   0 -11 -16 169.737 120.356  12
   0 -11 -16 1.04991 107.229   5
   0 -11 -15 666.938 147.796   5
   0 -11 -15 835.822 179.045  12
   0 -11 -14 152.032 116.281   5
   0 -11 -14 32.6444 133.027  12
   0 -11 -13 1157.90 175.391   5
   0 -11 -13 1378.14 200.553  12
   0 -11 -12-49.6633 137.143  12
   0 -11 -12 51.6241 119.355   5
   0 -11 -11 1191.29 189.983   5
   0 -11 -10 149.180 137.010   5
   0 -11  -9 1043.51 190.991   5
   0 -11  -8-15.1010 131.922   5
   0 -11  -7 602.029 166.679   5
   0 -11  -6 8.86520 127.307   5
   0 -11  -5 265.817 149.192   5
   0 -11  -4-278.734 154.207   5
   0 -11  -3 424.707 155.272   5
   0 -11  -2-57.0813 131.459   5
   0 -11  -1 1004.12 180.221   5
   0 -11   0 224.831 138.540   5
   0 -11   1 834.921 178.711   5
   0 -11   2 27.1857 127.810   5
   0 -11   3 448.069 159.387   5
   0 -11   4-87.0701 122.492   5
   0 -11   5 475.312 155.459   5
   0 -11   6 116.507 125.471   5
   0 -12 -13-67.4523 98.6625   5
   0 -12 -12-126.875 97.9441   5
   0 -12 -11 88.6611 98.9775   5
   0 -12 -10 417.150 123.842   5
   0 -12  -9 184.353 115.529   5
   0 -12  -8 115.658 115.627   5
   0 -12  -7 82.4950 121.759   5
   0 -12  -6 62.4178 114.260   5
   0 -12  -5 50.3693 112.964   5
   0 -12  -4 64.6073 108.668   5
   0 -12  -3-23.4197 110.568   5
   0 -12  -2 877.670 157.157   5
   0 -12  -1 85.9299 106.516   5
   0 -12   0-165.687 106.474   5
   0 -12   1-60.5385 117.460   5
   0 -12   2 737.544 143.779   5
   0 -12   3-236.191 116.035   5
  -1   0 -36-12.9815 109.519  14
   1   0 -36-146.705 114.470  14
  -1   0 -35 36.4571 126.727  14
   1   0 -35-10.2552 118.154  14
   1   0 -34-44.0042 133.914  14
  -1   0 -34 105.614 132.535  14
   1   0 -33-51.0758 138.272  14
  -1   0 -33-83.1381 150.685  14
  -1   0 -32 66.0404 159.243  14
   1   0 -32 141.036 169.861  14
  -1   0 -31 183.484 168.769  14
  -1   0 -31 120.226 151.764   8
   1   0 -31 264.291 177.610  14
  -1   0 -30-63.0777 172.220  14
  -1   0 -30 2.86958 153.215   8
   1   0 -30 100.914 163.459   8
  -1   0 -29-46.1763 154.030   8
  -1   0 -29 21.4809 169.031  14
   1   0 -29-24.6187 149.522   8
  -1   0 -28 465.548 203.515  14
  -1   0 -28-0.42378 149.742   8
   1   0 -28 227.482 163.165   8
   1   0 -28-6.35022 150.842  12
   1   0 -27-345.887 175.352  12
  -1   0 -27 217.623 160.386   8
   1   0 -27-101.323 158.810   8
   1   0 -26-135.719 148.551  12
   1   0 -26 64.6332 154.956   8
  -1   0 -26 55.3530 149.736   8
  -1   0 -25-32.4431 141.092   8
   1   0 -25-4.03975 144.920   8
   1   0 -25 72.2594 160.237  12
   1   0 -24 41.3324 130.381   8
  -1   0 -24-107.755 146.525   8
   1   0 -24-28.4225 127.295  12
  -1   0 -23 104.831 125.761   8
   1   0 -23 4.86050 138.792   8
  -1   0 -23 359.366 172.104   9
   1   0 -23 204.994 152.183  12
  -1   0 -22-50.1304 125.281   8
   1   0 -22 79.4106 120.454  12
   1   0 -22-68.4179 128.322   8
  -1   0 -22 55.6013 157.667   9
   1   0 -21-39.6373 124.008  12
   1   0 -21 6.41849 116.395   8
  -1   0 -21 164.085 131.943   8
  -1   0 -21-268.600 160.686   9
  -1   0 -20-34.6561 112.370   8
  -1   0 -20-52.0423 167.521  19
   1   0 -20-95.0206 117.107   8
   1   0 -20 53.1354 121.263  12
   1   0 -19 150.485 117.561   8
  -1   0 -19 56.4186 112.826   8
  -1   0  -6 21.6664 15.8742   2
  -1   0  -5 0.72587 15.2695   2
  -1   0  -4 15.4655 16.7306   2
  -1   0  -3 13.7209 16.1551   2
  -1   0  -2 4.31987 12.5677   2
  -1   0  -1-4.84346 10.8807   2
  -1   0   0-4.00614 10.9123   3
  -1   0   0 12.1264 11.4298   2
  -1   0   1-3.70904 12.0250   2
  -1   0   1-0.98905 12.3422   3
  -1   0   2-15.2689 13.0558   2
  -1   0   2 1.51713 14.4016   4
  -1   0   3 12.8687 15.9787   2
  -1   0   3 25.8698 23.4214   4
  -1   0   4 10.5313 14.4344   2
  -1   0   4 30.9832 28.1046   4
  -1   0   5 24.3354 17.7658   2
  -1   0   5 6.12488 33.3861   4
   1   0   6-13.4315 47.8420   4
  -1   0   6-4.47436 41.6050   4
  -1   0   6 23.2586 17.0708   2
   1   0   7 21.5486 56.7513   4
  -1   0   7 83.8425 58.8856   4
  -1   0   8 19.4879 55.4371   4
   1   0   8 12.2914 59.5870   4
  -1   0   9 18.1797 62.8985   4
   1   0   9 112.597 69.7501   4
  -1   0  10-3.27395 54.7695   4
   1   0  10 0.64077 60.8584   4
  -1   0  11 200.280 85.2409   4
   1   0  11 182.614 88.9449   4
   1   0  12 53.8569 78.4095   4
  -1   0  12-13.3518 78.9733   4
   1   0  13 45.6343 77.0490   4
  -1   0  13 45.3948 97.1951   4
   1   0  14 29.6488 78.2787   4
  -1   0  14 27.0443 73.5625   4
   1   0  15 152.273 99.9665   4
  -1   0  15-50.6383 92.1276   4
   1   0  16-72.4915 109.408   4
  -1   0  16 17.1062 86.2589   4
   1   0  17 77.8913 100.320   4
  -1   0  17 130.720 115.076   4
   1   0  18-136.473 104.244   4
  -1   0  18-142.269 102.258   4
  -1   0  19-0.91609 121.596   4
   1   0  19-100.884 109.588   4
   1   0  20 147.075 168.341   4
  -1   0  20 84.7481 122.601   4
   1   0  21 71.0321 137.671   4
  -1   0  21 15.5073 127.947   4
   1   0  22 127.054 144.098   4
  -1   0  22 152.092 153.225   4
   1   0  23 133.904 145.391   4
  -1   0  23 380.447 159.005   4
  -1   0  24-98.7161 154.860   4
   1   0  24-80.6541 155.160   4
   1   1 -35 772.862 167.845  14
  -1  -1 -35 754.131 161.856  14
   1  -1 -35 656.883 152.194  14
  -1   1 -35 569.730 156.046  14
  -1  -1 -34 175.568 141.209  14
   1  -1 -34 64.5344 133.407  14
   1   1 -34 29.4345 142.146  14
  -1   1 -34 84.9224 146.662  14
   1   1 -33-164.046 153.894  14
  -1  -1 -33 103.410 155.160  14
   1  -1 -33 212.588 152.547  14
   1  -1 -33 27.4241 151.471  10
  -1   1 -33 347.457 166.221  14
  -1   1 -32 395.107 176.441   8
  -1  -1 -32 707.943 191.500  14
   1  -1 -32 634.697 183.902  14
  -1   1 -32 659.734 202.564  14
   1   1 -32 631.472 198.623  14
   1   1 -32 534.796 183.770   8
   1   1 -31 56.5304 153.786   8
  -1  -1 -31 193.214 174.183  10
  -1  -1 -31 115.847 178.261  14
   1  -1 -31 222.597 166.105  14
  -1   1 -31 383.486 185.410  14
  -1   1 -31 133.399 147.387   8
   1   1 -30 879.356 215.018   8
  -1  -1 -30 993.420 228.162  14
  -1   1 -30 396.592 194.083  14
  -1   1 -30 452.624 170.427   8
   1  -1 -30 950.591 217.129  14
  -1  -1 -29 1530.80 247.382  14
   1  -1 -29 1881.24 264.693  14
   1   1 -29 1420.68 235.884   8
  -1   1 -29 1541.49 264.787  14
  -1   1 -29 1631.49 252.725   8
   1  -1 -29 2319.26 275.905  12
   1  -1 -28 2321.37 275.135   8
  -1  -1 -28 1623.32 246.183   8
   1   1 -28 1853.27 270.472   8
  -1  -1 -28 1741.57 266.720  14
   1  -1 -28 2345.22 280.068  12
  -1   1 -28 2170.00 270.703   8
   1   1 -27 2051.82 255.089  12
   1  -1 -27 1932.56 250.915  12
  -1  -1 -27 1765.47 249.446   8
  -1   1 -27 1709.92 253.318   8
   1   1 -27 1749.04 253.041   8
   1  -1 -27 1647.47 243.616   8
  -1  -1 -27 1653.47 256.673  14
  -1  -1 -26 474.668 192.299  14
  -1  -1 -26 256.847 168.879   8
   1  -1 -26 662.401 190.281  12
   1  -1 -26 378.366 177.862   8
   1   1 -26 333.110 157.679   8
  -1   1 -26 522.857 186.323   8
   1   1 -26 442.091 186.733  12
  -1   1 -25 3961.78 332.186   8
  -1  -1 -25 4192.63 349.641   8
   1  -1 -25 4129.32 330.149  12
   1   1 -25 4040.42 345.640   8
   1   1 -25 4330.58 346.627  12
   1  -1 -25 4602.51 352.768   8
  -1  -1 -24 1501.66 227.921   8
   1   1 -24 1889.13 247.622   8
   1  -1 -24 1805.78 241.404  12
  -1   1 -24 1394.94 231.977   8
  -1  -1 -24 1535.18 260.610   9
   1   1 -24 1575.78 230.604  12
   1  -1 -24 1728.28 239.787   8
  -1  -1 -23 3178.43 333.002   9
   1  -1 -23 2488.60 265.708   8
   1  -1 -23 2975.26 276.502  12
  -1  -1 -23 2530.18 268.005   8
   1   1 -23 2975.64 282.515  12
  -1   1 -23 2474.88 270.994   8
   1   1 -23 2746.41 288.691   8
  -1  -1 -22 264.391 190.925   9
   1  -1 -22 98.1746 130.308   8
  -1   1 -22 117.194 150.231   8
   1  -1 -22-41.2479 127.533  12
   1   1 -22 94.1625 143.708  12
  -1  -1 -22 247.760 129.737   8
   1   1 -22 171.804 133.683   8
   1   1 -21 5958.48 351.728  12
   1  -1 -21 6767.54 381.930  12
   1  -1 -21 5864.33 376.150   8
  -1   1 -21 6641.52 472.175  19
  -1  -1 -21 6490.32 419.429   9
  -1  -1 -21 5774.79 371.594   8
   1  -1 -20 3365.17 270.247  12
  -1  -1 -20 3554.66 283.754   8
  -1  -1 -20 3410.50 327.775   9
  -1   1 -20 2897.93 349.767  19
   1  -1 -20 2932.80 258.980   8
   1   1 -20 2991.97 260.176  12
   1  -1 -19 256.158 120.440   8
  -1   1 -19 224.524 179.456  19
  -1  -1 -19 49.0394 112.962   8
  -1  -1 -10 483.345 41.2139   2
  -1  -1  -9 987.376 65.2938   2
  -1  -1  -4 3631.03 141.950   1
  -1  -1  -3 15897.0 342.563   1
  -1   1  -2 1130.38 67.0675   3
  -1  -1  -2 1182.36 92.0201   1
  -1   1  -1 50020.4 803.881   3
  -1  -1  -1 50646.4 839.325   1
  -1   1   0 29057.2 545.030   4
   1   1   0 28076.5 494.314   4
  -1   1   1 49494.6 817.867   4
  -1  -1   1 47856.3 815.717   1
   1   1   1 48796.9 777.465   4
  -1  -1   2 1051.70 82.6189   1
   1   1   2 1252.26 80.6791   4
  -1   1   2 1006.32 83.8510   4
   1   1   3 15253.0 338.966   4
  -1  -1   3 15323.9 331.858   1
  -1   1   3 14837.3 353.456   4
  -1  -1   4 4144.35 148.476   1
  -1   1   4 4208.61 189.473   4
   1   1   4 3833.52 165.876   4
   1   1   5 2796.05 148.114   4
  -1   1   5 2444.17 144.117   4
   1   1   6 2415.20 151.409   4
  -1   1   6 2583.35 154.166   4
   1   1   7 3174.80 184.796   4
  -1   1   7 3955.65 209.008   4
  -1   1   8 67007.9 1239.16   4
   1   1   8 67534.6 1239.09   4
  -1  -1   8 67056.5 1044.29   2
  -1  -1   9 489.303 41.8222   2
  -1   1   9 657.725 106.804   4
   1   1   9 645.132 104.435   4
   1   1  10 375.028 90.5299   4
   1  -1  10 381.351 34.0532   1
  -1  -1  10 389.457 87.4847   4
  -1  -1  10 353.171 31.8801   2
  -1  -1  11 4460.97 256.562   4
   1   1  11 4432.39 261.119   4
  -1   1  11 4261.09 257.592   4
   1  -1  12 6404.98 333.274   4
  -1   1  12 5590.99 309.673   4
  -1  -1  12 5801.99 306.114   4
   1   1  12 6141.42 328.022   4
  -1   1  13 11970.2 478.001   4
   1   1  13 12983.1 491.557   4
  -1  -1  13 11531.8 467.488   4
   1  -1  13 12717.6 489.098   4
  -1  -1  14 660.184 131.606   4
   1  -1  14 699.941 136.349   4
   1   1  14 519.064 126.991   4
  -1   1  14 568.520 134.587   4
  -1   1  15 5384.23 346.269   4
   1   1  15 5271.66 338.530   4
   1  -1  15 5309.71 336.712   4
  -1  -1  15 5514.72 338.297   4
  -1   1  16 2911.48 265.125   4
   1   1  16 3247.90 289.462   4
   1  -1  16 3421.20 288.269   4
  -1  -1  16 2930.08 261.670   4
  -1   1  17 6118.08 394.489   4
   1   1  17 5651.85 383.355   4
   1  -1  17 5810.10 378.152   4
  -1  -1  17 6041.63 376.614   4
  -1   1  18 2290.59 264.426   4
   1  -1  18 1983.83 243.147   4
  -1  -1  18 2079.25 238.962   4
   1   1  18 1500.22 214.495   4
  -1  -1  19 219.291 122.539   4
   1  -1  19 413.969 135.128   4
   1   1  19 495.179 159.439   4
  -1   1  19 457.392 166.364   4
   1   1  20 1417.64 255.599   4
   1  -1  20 2215.17 283.640   4
  -1   1  20 1558.13 254.179   4
  -1  -1  20 1691.06 250.947   4
   1   1  21 5349.84 419.774   4
  -1  -1  21 4952.50 403.549   4
   1  -1  21 5742.28 432.723   4
  -1   1  21 5251.26 420.477   4
   1   1  22 126.284 138.741   4
   1  -1  22 27.8456 134.602   4
  -1   1  22 253.303 169.465   4
  -1  -1  22 203.998 143.361   4
  -1   1  23 2675.20 327.020   4
   1   1  23 2850.14 343.015   4
   1  -1  23 2275.66 315.501   4
  -1  -1  23 2531.95 314.524   4
   1   1  24 1851.66 286.805   4
   1  -1  24 3039.63 366.443   4
  -1   1  24 2572.36 337.945   4
  -1  -1  24 2883.10 346.259   4
  -1  -2 -35 1212.71 174.085  14
   1   2 -35 847.648 165.520  14
   1  -2 -35 859.564 158.205  14
  -1   2 -35 835.256 159.877  14
   1  -2 -34 1000.71 174.609  14
   1  -2 -34 1129.15 180.913  10
   1   2 -34 854.567 170.742  14
  -1  -2 -34 1012.85 173.788  10
  -1   2 -34 870.482 173.892   8
  -1  -2 -34 1314.83 191.023  14
  -1   2 -34 957.508 182.100  14
   1  -2 -33 420.165 157.940  10
   1   2 -33 234.230 164.326  14
  -1   2 -33 105.055 137.839   8
  -1   2 -33 317.922 168.783  14
   1  -2 -33 317.247 156.048  14
   1   2 -33 26.5475 129.873   8
  -1  -2 -33 205.528 145.945  10
  -1  -2 -33 112.828 138.971  14
  -1  -2 -32 608.874 183.915  14
   1  -2 -32 215.994 149.315  14
  -1   2 -32 167.046 143.508   8
   1   2 -32 2.12435 145.252   8
   1   2 -32 220.448 160.845  14
  -1   2 -32 212.915 161.204  14
  -1  -2 -32 271.380 167.668  10
  -1   2 -31 2571.28 290.987   8
   1  -2 -31 2088.58 265.934  14
  -1  -2 -31 2409.22 282.373  10
   1   2 -31 1869.33 250.040   8
  -1  -2 -31 2504.05 281.006  14
  -1   2 -31 2349.73 297.078  14
  -1  -2 -30 2802.53 293.939  14
   1  -2 -30 2773.30 272.862  12
   1  -2 -30 2734.47 293.880  14
  -1   2 -30 2987.08 304.769   8
   1   2 -30 2219.08 273.921   8
  -1   2 -30 2861.65 312.496  14
   1  -2 -29 55.4814 174.492  14
  -1   2 -29-221.000 172.546   8
  -1  -2 -29 143.823 169.249  14
   1  -2 -29 463.429 184.202  12
   1   2 -29 69.9186 157.859   8
  -1  -2 -28 1430.91 246.043  14
  -1   2 -28 1158.84 221.736   8
   1  -2 -28 1833.33 252.637  12
   1  -2 -28 1567.09 240.509  14
   1   2 -28 1504.76 245.743   8
  -1  -2 -27 715.016 209.842  14
   1   2 -27 515.494 172.066   8
   1  -2 -27 437.613 181.492  14
  -1   2 -27 658.262 201.119   8
   1  -2 -27 292.078 169.394  12
   1  -2 -26 1805.85 253.494  12
  -1  -2 -26 1998.77 307.405  14
   1   2 -26 1090.48 660.929   8
   1  -2 -26 1345.90 230.327  14
  -1   2 -26 1414.65 235.699   8
   1   2 -26 2131.05 254.789  12
  -1  -2 -25 703.013 212.964  14
   1   2 -25 775.714 188.527  12
   1  -2 -25 993.947 211.005  12
  -1   2 -25 456.841 182.654   8
   1   2 -25 602.326 201.950   8
   1  -2 -24 2982.93 284.825  12
  -1  -2 -24 2872.95 304.915  14
  -1  -2 -24 2893.51 292.393   8
   1   2 -24 3102.17 300.801   8
   1   2 -24 3288.80 294.871  12
   1   2 -23 811.175 186.258  12
   1  -2 -23 360.421 163.820  12
  -1  -2 -23 655.780 172.793   8
   1  -2 -23 200.248 137.075   8
  -1  -2 -23 601.237 184.785  14
   1   2 -22 1953.18 237.365  12
  -1  -2 -22 1778.02 266.495   9
  -1  -2 -22 2604.14 268.203  12
  -1  -2 -22 2138.59 238.411   8
   1  -2 -22 2090.56 236.613  12
   1  -2 -22 2337.69 247.850   8
  -1  -2 -22 1921.25 256.481  14
  -1  -2 -21-37.7209 127.360  12
   1  -2 -21 246.922 133.511   8
  -1  -2 -21 259.586 158.335   9
   1  -2 -21 318.320 150.626  12
  -1  -2 -21 250.190 151.182   8
   1   2 -21 143.893 136.580  12
  -1   2 -21 331.784 184.354  19
   1  -2 -20 191.555 132.482  12
  -1  -2 -20 222.815 123.354  12
  -1  -2 -20 393.902 130.374   8
  -1  -2 -20 609.979 191.175   9
   1  -2 -20 421.990 144.336   8
  -1   2 -20 445.303 183.297  19
   1  -2 -19 1441.49 185.231   8
  -1  -2 -19 1511.03 231.645   9
  -1  -2 -19 1706.09 200.072   8
   1  -2 -19 1954.02 214.973  12
  -1   2 -19 1653.39 262.914  19
  -1   2 -18 8538.77 483.789  19
  -1  -2 -18 9182.14 413.821   8
   1  -2 -11 5796.56 231.278   1
  -1  -2  -9 802.172 90.0205   1
  -1  -2  -8 3625.01 181.142   1
  -1  -2  -7 12069.5 366.833   1
  -1  -2  -6 29322.3 636.116   1
  -1  -2  -5 35755.6 734.673   1
  -1  -2  -4 3745.60 196.793   1
  -1   2  -3 52465.3 893.615   3
  -1  -2  -3 60042.1 1036.90   1
  -1  -2  -2 38163.7 771.720   1
  -1   2  -1 8162.80 286.578   4
   1   2  -1 8642.25 256.991   4
  -1   2   0 110.330 57.7777   4
   1   2   0 84.1296 52.8620   4
  -1  -2   0 200.144 67.9813   1
  -1  -2   1 6582.97 256.392   1
   1   2   1 6235.03 223.211   4
  -1   2   1 6153.30 246.865   4
  -1  -2   2 47795.1 891.575   1
  -1   2   2 45590.1 879.993   4
   1   2   2 46078.8 858.237   4
  -1  -2   3 46730.4 899.730   1
  -1   2   3 44893.6 909.420   4
  -1  -2   4 3057.07 171.554   1
   1   2   4 3125.70 183.513   4
  -1   2   4 2842.32 175.512   4
  -1  -2   5 33143.1 679.155   1
   1   2   5 32049.4 699.051   4
  -1   2   5 32617.4 721.258   4
  -1   2   6 38874.8 843.257   4
   1   2   6 40331.4 838.365   4
  -1  -2   6 41071.1 786.413   1
  -1   2   7 7899.56 330.787   4
  -1  -2   7 8239.87 282.169   1
  -1  -2   8 3570.26 171.763   1
  -1   2   8 3641.83 222.727   4
   1   2   8 3618.44 221.879   4
  -1   2   9 282.898 95.7607   4
   1   2   9 259.804 87.4711   4
  -1   2  10 13378.6 480.188   4
   1   2  10 13088.9 466.083   4
   1   2  11 6331.05 346.356   4
   1  -2  11 5914.51 224.021   1
   1   2  12 506.133 118.927   4
  -1   2  12 539.287 126.933   4
   1   2  13 3477.85 266.201   4
  -1   2  13 3797.20 287.819   4
   1   2  14 8322.98 429.776   4
  -1   2  14 8805.44 444.610   4
  -1  -2  14 8604.16 430.171   4
   1  -2  15 2121.07 224.779   4
  -1  -2  15 2159.12 225.804   4
   1   2  15 1842.66 221.071   4
  -1   2  15 1694.49 216.508   4
   1   2  16 951.477 177.075   4
   1  -2  16 1220.57 183.624   4
  -1   2  16 1087.20 190.068   4
  -1  -2  16 1465.49 191.850   4
   1   2  17 10563.4 532.149   4
   1  -2  17 10554.9 528.021   4
  -1  -2  17 10295.5 519.105   4
  -1   2  17 10344.7 538.551   4
  -1   2  18 5433.91 401.817   4
   1   2  18 5323.55 390.712   4
  -1  -2  18 5693.49 392.568   4
   1  -2  18 5561.11 400.453   4
  -1  -2  19 3394.97 329.878   4
   1  -2  19 3540.42 332.347   4
  -1   2  19 3312.53 329.235   4
   1   2  19 3290.61 327.232   4
   1   2  20 494.822 177.211   4
  -1  -2  20 501.712 168.406   4
   1  -2  20 464.751 156.555   4
  -1   2  20 785.308 191.141   4
   1  -2  21 285.573 164.327   4
  -1  -2  21 314.321 150.676   4
   1   2  21 466.413 172.049   4
  -1   2  21 544.879 189.177   4
   1   2  22 2256.90 304.569   4
  -1   2  22 2319.25 320.489   4
  -1  -2  22 1949.79 284.605   4
   1  -2  22 1751.19 281.811   4
   1   2  23 1361.60 274.380   4
  -1   2  23 1057.75 243.963   4
   1  -2  23 816.567 214.982   4
  -1  -2  23 1270.29 247.968   4
   1  -3 -34 545.256 146.880  10
  -1   3 -34 617.659 154.931  14
  -1  -3 -34 863.812 157.058  10
   1  -3 -34 533.799 143.208  14
   1   3 -34 635.256 147.166   8
  -1   3 -34 486.225 145.130   8
  -1  -3 -34 606.437 149.873  14
   1   3 -34 387.680 149.817  14
  -1  -3 -33 1093.44 183.292  14
  -1   3 -33 1164.91 192.449  14
   1   3 -33 1296.52 196.961   8
   1   3 -33 1105.24 196.314  14
   1  -3 -33 896.591 185.074  10
  -1  -3 -33 1111.84 194.289  10
  -1   3 -33 1151.46 195.248   8
   1  -3 -33 1131.45 178.818  14
   1  -3 -32-218.567 138.644  14
   1   3 -32 107.566 139.583   8
   1   3 -32-25.7452 148.637  14
  -1   3 -32 300.360 157.849  14
  -1  -3 -32 385.034 155.569  14
  -1  -3 -32 142.836 142.646  10
  -1   3 -32 26.2448 134.015   8
   1  -3 -32 226.378 169.114  10
   1   3 -31 321.777 165.668   8
  -1   3 -31 65.4986 156.121  14
  -1  -3 -31-62.8323 155.939  14
  -1   3 -31 164.097 144.095   8
   1  -3 -31 48.9573 149.332  14
  -1  -3 -31 164.189 163.835  10
  -1   3 -30 167.204 166.157   8
  -1  -3 -30 228.143 191.561  10
  -1   3 -30-170.094 156.749  14
   1  -3 -30 284.843 159.643  14
   1  -3 -30 262.896 154.913  12
   1   3 -30 138.313 157.141   8
  -1  -3 -30 33.5135 170.245  14
  -1   3 -29 21.4551 172.999   8
  -1  -3 -29 270.086 166.903  14
   1  -3 -29 391.610 178.006  14
   1  -3 -29 239.432 163.300  12
   1   3 -29 147.171 162.836   8
   1  -3 -28 228.788 171.831  12
  -1  -3 -28 20.4321 160.980  14
  -1   3 -28 274.280 177.814   8
   1  -3 -28-428.999 182.189  14
   1   3 -28-213.642 165.504   8
   1   3 -27 390.518 174.534   8
   1  -3 -27 94.3861 157.907  12
   1  -3 -27 532.853 189.967  14
  -1  -3 -27 628.712 195.577  14
  -1   3 -27 346.419 184.797   8
  -1  -3 -26 533.118 201.773  14
   1   3 -26 500.929 189.640   8
   1  -3 -26 251.227 188.253  12
   1  -3 -26-103.794 165.046  14
   1  -3 -25 135.786 166.035  14
   1  -3 -25-82.7670 142.930  12
  -1  -3 -25 192.848 153.446  14
   1  -3 -24 564.542 181.872  12
   1  -3 -24 503.566 176.114  14
  -1  -3 -24 567.606 177.511  14
  -1  -3 -24 50.5300 138.392  12
   1   3 -24 527.265 183.115  12
   1   3 -23 215.947 148.403  12
   1  -3 -23 256.626 159.236  14
   1  -3 -23 746.506 186.540  12
  -1  -3 -23 253.102 157.965  12
  -1  -3 -23 346.648 168.056  14
  -1  -3 -22 248.725 170.683  14
   1   3 -22 125.264 151.444  12
   1  -3 -22 274.615 158.451  12
   1  -3 -22 147.495 142.694  14
  -1  -3 -22 372.409 161.273  12
  -1   3 -21 1512.07 276.573  19
   1  -3 -21 2154.52 241.728  12
  -1  -3 -21 1638.69 228.242  14
  -1  -3 -21 1571.40 213.739  12
   1   3 -21 1774.91 227.648  12
   1   3 -20 2950.69 279.303  12
  -1  -3 -20 2638.25 258.810  12
   1  -3 -20 2945.19 266.701  12
  -1  -3 -20 2310.11 249.454  14
  -1  -3 -19 323.027 131.168  12
  -1  -3 -19 161.698 131.550  14
  -1  -3 -19 566.883 204.803   9
   1  -3 -19 23.0193 119.372  12
  -1   3 -19 151.726 153.690  19
  -1  -3 -18 778.613 203.199   9
  -1   3 -18 623.642 195.348  19
  -1  -3 -18 676.867 152.767  14
   1  -3 -18 615.618 153.994  12
  -1  -3 -17 2169.41 264.577   9
   1  -3 -12 2155.64 172.758   1
  -1  -3 -11 49.1591 63.8030   1
  -1  -3 -10 1121.37 128.298   1
  -1  -3  -9 183.887 91.4195   1
  -1  -3  -8 16552.7 504.223   1
  -1  -3  -7 4299.22 241.521   1
  -1  -3  -6 409.805 98.8725   1
  -1  -3  -5 11874.3 410.761   1
  -1   3  -5 9781.01 257.091   3
  -1   3  -4 5830.72 199.735   3
  -1  -3  -4 6811.98 315.292   1
  -1  -3  -3 2998.35 201.929   1
  -1   3  -3 2490.19 137.315   3
  -1  -3  -2 960.842 129.788   1
  -1   3  -1 5545.27 284.969   4
   1   3  -1 5687.06 250.647   4
   1   3   0 2432.45 176.408   4
  -1   3   0 2418.77 182.953   4
  -1   3   1 5998.53 288.729   4
   1   3   1 6539.00 284.075   4
  -1  -3   2 992.130 125.996   1
   1   3   2 854.640 113.342   4
  -1   3   2 782.066 126.454   4
  -1   3   3 3385.51 218.031   4
  -1  -3   3 3816.23 226.369   1
   1   3   3 3136.75 205.953   4
  -1  -3   4 5108.00 271.668   1
  -1   3   4 4806.95 267.101   4
   1   3   4 5666.19 276.478   4
  -1   3   5 11398.0 432.241   4
   1   3   5 12468.7 427.821   4
  -1  -3   5 12315.2 419.853   1
   1   3   6 488.029 113.453   4
  -1  -3   6 264.222 86.1355   1
  -1   3   6 340.631 111.210   4
  -1   3   7 4425.81 269.839   4
  -1  -3   7 4386.60 236.222   1
   1   3   7 4580.99 263.509   4
  -1   3   8 14702.2 524.289   4
   1   3   8 16026.5 532.077   4
  -1  -3   8 15791.1 473.391   1
  -1   3   9 270.108 98.3749   4
  -1  -3   9 172.756 77.7530   1
   1   3   9 234.172 112.299   4
   1   3  10 918.126 146.290   4
  -1   3  10 1045.05 157.953   4
  -1  -3  10 1083.26 121.753   1
   1   3  11 14.9555 91.2670   4
   1  -3  11 87.1185 63.2133   1
  -1   3  11 228.979 112.998   4
   1   3  12 1432.57 182.782   4
  -1   3  12 1635.07 199.920   4
  -1   3  13 1860.37 224.183   4
   1   3  13 1910.39 230.880   4
   1   3  14 1261.43 188.199   4
  -1   3  14 1306.53 186.998   4
  -1   3  15 1294.46 202.820   4
   1   3  15 1425.11 203.916   4
   1   3  16 488.761 150.301   4
  -1  -3  16 472.494 138.535   4
  -1   3  16 386.741 142.283   4
   1  -3  17 1868.88 242.145   4
   1   3  17 1626.15 240.166   4
  -1  -3  17 1739.05 239.050   4
  -1   3  17 1695.50 238.823   4
  -1   3  18 693.294 185.269   4
  -1  -3  18 750.819 179.977   4
   1   3  18 872.847 208.981   4
   1  -3  18 832.514 176.671   4
  -1  -3  19 344.614 152.735   4
  -1   3  19 582.120 195.976   4
   1   3  19 72.7251 123.837   4
   1  -3  19 119.727 152.356   4
  -1   3  20 3239.27 354.010   4
  -1  -3  20 3742.26 358.748   4
   1   3  20 3781.36 374.410   4
   1  -3  20 3541.05 361.782   4
  -1   3  21 2862.02 341.361   4
   1  -3  21 2611.32 319.601   4
  -1  -3  21 2194.23 299.886   4
   1   3  21 2382.52 329.603   4
  -1  -3  22-167.568 158.742   4
   1  -3  22 248.155 168.609   4
  -1   3  22-218.028 191.675   4
   1   3  22 91.4991 159.025   4
  -1  -3  23 194.577 141.245   4
   1  -4 -34 454.560 131.357  10
   1   4 -34 419.831 127.015   8
  -1   4 -34 291.145 125.402   8
   1  -4 -33 311.659 139.019  10
  -1  -4 -33 71.4338 124.284  10
  -1   4 -33 182.568 122.415  14
   1   4 -33 197.433 128.289   8
   1   4 -33 252.061 132.611  14
  -1  -4 -33-152.604 113.576  14
  -1   4 -33 48.2270 120.407   8
   1   4 -32-49.9878 125.532   8
   1   4 -32 117.907 141.015  14
   1  -4 -32-49.3499 134.586  10
  -1  -4 -32 407.706 138.492  14
  -1   4 -32 218.319 145.588  14
  -1   4 -32 42.2656 126.135   8
  -1  -4 -32 442.464 165.789  10
  -1  -4 -31 84.0537 145.554  10
   1   4 -31 92.3284 130.900   8
   1  -4 -31-76.2647 157.144  10
  -1   4 -31-96.4649 138.645   8
  -1  -4 -31 49.7353 134.866  14
   1  -4 -31 62.2461 142.132  12
  -1   4 -31 185.571 149.997  14
  -1   4 -30 307.972 163.676   8
   1  -4 -30 209.944 144.493  12
  -1  -4 -30 486.321 167.044  14
  -1  -4 -30 578.481 196.393  10
   1  -4 -30 276.262 148.224  14
   1   4 -30 136.711 157.134   8
  -1   4 -30 226.872 171.278  14
  -1  -4 -29 6.59201 167.415  10
  -1  -4 -29-75.4612 147.091  14
  -1   4 -29 158.212 158.346   8
  -1   4 -29-323.746 184.505  14
   1   4 -29 234.518 151.074   8
   1  -4 -29 4.87612 145.473  12
   1  -4 -29 29.7326 151.929  14
   1  -4 -28 86.6513 139.534  12
  -1  -4 -28 144.783 178.298  10
   1   4 -28 352.845 175.459   8
   1  -4 -28 327.364 155.801  14
  -1  -4 -28 288.229 169.112  14
  -1   4 -28 181.580 158.800   8
  -1  -4 -27 96.6530 158.062  14
   1  -4 -27 489.058 175.427  14
   1  -4 -27 238.282 153.051  12
   1   4 -27 481.565 183.033   8
   1  -4 -26 554.011 189.413  12
  -1  -4 -26 627.234 185.115  12
   1  -4 -26 713.958 184.028  14
  -1  -4 -26 685.344 202.933  14
  -1  -4 -25 529.188 187.817  14
   1  -4 -25 117.395 161.413  14
  -1  -4 -25 358.084 169.937  12
   1  -4 -25 168.421 157.040  12
  -1  -4 -24 231.321 167.814  14
   1  -4 -24 467.276 175.280  14
  -1  -4 -24 326.767 181.795  12
   1  -4 -24 378.278 178.937  12
   1  -4 -23 1667.60 245.555  12
  -1  -4 -23 1769.63 244.555  14
   1  -4 -23 1803.03 242.214  14
  -1  -4 -23 1775.95 251.118  12
   1  -4 -22 986.720 192.372  14
  -1  -4 -22 1214.17 224.138  14
  -1  -4 -22 938.580 199.284  12
   1   4 -22 1092.17 222.400  12
   1  -4 -22 1064.36 203.266  12
   1   4 -21-61.3827 162.679  12
  -1  -4 -21-42.3282 138.702  14
   1  -4 -21 160.346 152.487  14
  -1  -4 -21 95.4920 139.899  12
   1  -4 -21 126.331 140.372  12
  -1  -4 -20 357.692 143.923  14
  -1   4 -20 505.709 204.676  19
  -1  -4 -20 212.391 149.139  12
   1  -4 -20 137.540 147.718  12
  -1  -4 -19 47.3131 124.011  14
  -1  -4 -19 28.2259 139.379  12
  -1   4 -19-112.588 163.570  19
   1  -4 -19 138.108 139.416  12
  -1   4 -18 1082.84 238.160  19
  -1  -4 -18 1236.41 189.023  14
  -1  -4 -18 1066.53 179.852  12
   1  -4 -18 1269.15 201.924  12
  -1  -4 -17 2037.14 229.531  12
  -1   4 -17 1653.60 259.376  19
   1  -4 -17 1141.12 182.904  12
  -1  -4 -17 1800.68 214.251  14
   1  -4 -16 666.376 152.228  12
  -1   4 -16 748.901 209.751  19
  -1  -4 -12 849.611 138.287   1
   1  -4 -12 762.221 145.930   1
  -1  -4 -11 6526.93 346.227   1
   1  -4 -11 7484.68 379.294   1
  -1  -4 -10 50581.2 1152.40   1
  -1  -4  -9 5552.49 323.854   1
  -1  -4  -8 468.940 133.636   1
  -1  -4  -7 3920.43 267.342   1
  -1  -4  -6 36964.2 936.182   1
  -1   4  -5 1804.48 116.879   3
  -1  -4  -5 2197.59 206.847   1
  -1   4  -4 453.398 74.8604   3
  -1  -4  -4 488.869 129.511   1
  -1  -4  -3 2209.48 213.696   1
  -1  -4  -2 28354.0 792.475   1
  -1  -4  -1 4977.76 297.940   1
   1   4  -1 4156.02 250.960   4
  -1   4   0 604.622 121.501   4
   1   4   0 456.453 100.705   4
  -1  -4   0 799.311 143.925   1
  -1   4   1 3958.61 266.546   4
   1   4   1 3843.13 254.959   4
  -1  -4   1 4469.23 282.207   1
  -1   4   2 25908.6 730.798   4
   1   4   2 25141.3 704.516   4
   1   4   3 1505.69 180.269   4
  -1  -4   3 1953.75 204.356   1
  -1   4   3 1780.38 202.504   4
   1   4   4 603.739 124.175   4
  -1  -4   4 463.983 118.047   1
  -1   4   4 574.300 145.860   4
  -1  -4   5 2356.32 214.914   1
  -1   4   5 2200.23 219.886   4
   1   4   5 2660.06 220.871   4
   1   4   6 35970.1 934.518   4
  -1  -4   6 37987.1 932.196   1
  -1   4   6 38840.9 979.988   4
   1   4   7 4972.89 313.654   4
  -1   4   7 5231.62 327.898   4
  -1  -4   7 4865.43 293.857   1
   1   4   8 578.551 156.212   4
  -1  -4   8 314.115 98.2389   1
  -1   4   8 336.549 121.656   4
  -1   4   9 4816.14 330.679   4
   1   4   9 5608.99 358.570   4
  -1  -4   9 4989.60 294.387   1
   1  -4  10 56837.3 1220.86   1
  -1   4  10 56849.5 1351.37   4
   1   4  10 55824.7 1319.56   4
  -1  -4  10 57185.2 1212.88   1
  -1  -4  11 6954.14 340.457   1
   1  -4  11 6831.64 345.023   1
   1   4  11 6347.44 385.732   4
  -1   4  11 7067.75 422.415   4
   1   4  12 1071.77 183.312   4
   1  -4  12 999.339 148.683   1
  -1   4  12 1182.55 200.837   4
  -1   4  13 95.2396 123.454   4
   1   4  13 78.8515 102.846   4
  -1   4  14 2082.40 258.566   4
   1   4  14 2299.45 263.293   4
   1   4  15 594.480 166.458   4
  -1   4  15 786.117 201.198   4
   1   4  16 491.304 163.224   4
  -1   4  16 181.319 149.871   4
   1   4  17 2059.15 288.310   4
  -1   4  17 2089.04 284.273   4
   1   4  18 564.440 181.159   4
  -1   4  18 746.884 206.981   4
  -1  -4  18 735.505 186.332   4
   1  -4  19 164.830 134.654   4
  -1  -4  19 11.4662 129.972   4
   1   4  19 92.9146 134.380   4
  -1   4  19-4.39817 149.139   4
  -1   4  20 92.5861 161.548   4
   1  -4  20 106.333 141.562   4
  -1  -4  20-37.6742 151.581   4
   1   4  20 437.742 191.517   4
  -1  -4  21 30.2224 169.491   4
  -1   4  21 307.045 159.687   4
   1   4  21 51.7598 150.508   4
   1  -4  21-60.9086 155.398   4
  -1  -4  22 936.009 231.282   4
   1  -5 -33 290.446 126.101  10
  -1   5 -33 260.465 122.239   8
  -1  -5 -33 456.468 136.732  10
   1  -5 -32 162.682 132.560  10
   1   5 -32-105.622 115.260   8
  -1   5 -32-115.192 117.176   8
   1   5 -32-202.274 129.047  14
  -1  -5 -32-33.9242 128.360  10
   1   5 -31-81.4085 129.824   8
   1   5 -31 295.429 143.234  14
  -1  -5 -31 113.533 143.563  10
   1  -5 -31 132.387 143.455  10
   1  -5 -31 346.598 133.275  12
  -1   5 -31-127.443 140.537   8
  -1  -5 -30 22.3105 148.185  10
   1  -5 -30 345.865 152.463  12
  -1   5 -30 100.800 136.967   8
   1   5 -30 17.9477 129.886   8
  -1  -5 -30-9.84315 125.832  18
   1  -5 -30 4.45165 143.561  10
   1  -5 -29 2187.86 270.762  10
   1  -5 -29 2117.41 250.287  12
   1   5 -29 2022.30 243.903   8
  -1  -5 -29 1948.63 262.367  10
  -1   5 -29 2056.94 254.098   8
   1   5 -28 253.461 161.360   8
  -1   5 -28 509.450 174.210  14
   1  -5 -28 290.457 153.815  12
  -1  -5 -28 367.953 177.372  10
  -1  -5 -27 102.390 164.345  10
  -1  -5 -27 45.3730 148.522  14
  -1  -5 -27 83.3048 149.595  12
   1  -5 -27 86.4924 144.907  12
  -1  -5 -26 1168.13 210.251  14
  -1  -5 -26 999.623 207.265  12
  -1  -5 -26 942.353 222.421  10
   1  -5 -26 1123.25 224.465  12
   1  -5 -25 6193.13 417.690  12
  -1  -5 -25 6746.78 423.859  14
  -1  -5 -25 6888.86 429.499  12
  -1  -5 -24 2254.01 281.026  12
   1  -5 -24 2199.51 271.518  12
  -1  -5 -24 2604.71 281.921  14
   1  -5 -23 1506.24 244.630  12
  -1  -5 -23 1355.48 230.049  12
  -1  -5 -23 1712.99 253.174  14
   1   5 -22 463.499 202.613  12
  -1  -5 -22 466.221 170.929  14
  -1  -5 -22 681.259 200.043  12
   1  -5 -22 550.772 191.450  12
   1  -5 -21 3176.21 310.733  12
  -1  -5 -21 3316.46 305.703  12
  -1  -5 -21 3659.99 305.669  14
   1  -5 -20 1869.16 265.685  12
  -1  -5 -20 1431.89 223.422  12
  -1  -5 -19 4023.96 320.292  12
   1  -5 -19 3990.96 325.455  12
   1  -5 -18 173.486 146.816  12
  -1  -5 -18 66.2482 153.318  12
  -1   5 -18 423.656 194.810  19
   1  -5 -17 1595.34 221.997  12
  -1  -5 -17 1837.66 225.700  12
  -1   5 -17 1419.53 248.040  19
  -1   5 -16 608.010 196.911  19
  -1   5 -16 285.409 156.589   6
   1  -5 -16 391.736 164.712  12
  -1  -5 -16 244.557 144.688  12
  -1  -5 -15 634.368 146.818  12
  -1   5 -15 878.926 184.283   6
   1  -5 -15 743.631 172.826  12
  -1   5 -15 683.358 186.858  19
   1   5 -14 45.7489 122.692   6
  -1   5 -14 216.399 144.930   6
  -1  -5 -14-24.9938 121.525  12
   1  -5 -14 274.898 124.398  12
  -1   5 -13 1641.03 223.690   6
   1  -5 -13 1683.00 202.835  12
  -1  -5 -12 285.253 148.131   1
   1  -5 -12 22.0433 117.855   1
  -1  -5 -11 1162.93 176.885   1
   1  -5 -11 1142.54 184.668   1
   1  -5 -10 1554.67 205.631   1
  -1  -5 -10 1711.32 217.326   1
   1  -5  -9 6474.04 396.130   1
  -1  -5  -9 6947.88 406.624   1
  -1  -5  -8 2367.49 247.903   1
  -1  -5  -7 1540.13 199.513   1
  -1  -5  -6 86.8462 115.543   1
  -1  -5  -5 11356.0 518.787   1
  -1  -5  -4 9552.42 478.707   1
  -1   5  -3 16941.7 516.063   3
  -1  -5  -3 19878.0 691.733   1
  -1  -5  -2 431.138 142.293   1
  -1  -5  -1 23611.8 776.205   1
   1   5   0 12451.4 522.367   4
  -1   5   0 13323.8 566.033   4
  -1  -5   0 12271.0 551.600   1
   1   5   1 22001.3 720.327   4
  -1  -5   1 23971.2 770.654   1
  -1   5   1 22396.0 740.994   4
   1   5   2 487.210 144.742   4
  -1  -5   2 516.979 152.317   1
  -1   5   2 467.620 147.287   4
   1   5   3 20269.8 684.325   4
  -1  -5   3 20419.8 702.779   1
  -1   5   3 20772.5 710.193   4
  -1  -5   4 7839.91 428.828   1
  -1   5   4 7750.54 439.076   4
  -1  -5   5 11398.3 508.575   1
   1   5   5 11439.6 508.081   4
  -1   5   5 11450.8 540.188   4
  -1  -5   6 116.279 106.153   1
   1   5   6 288.363 118.555   4
  -1   5   6 207.395 138.708   4
  -1  -5   7 1132.92 171.087   1
   1   5   7 1175.25 188.333   4
  -1   5   7 1409.40 202.719   4
   1   5   8 1241.69 203.738   4
  -1   5   8 1210.41 196.363   4
  -1  -5   8 1218.24 179.430   1
   1  -5   9 7145.07 404.235   1
  -1  -5   9 6743.86 388.087   1
  -1   5   9 7163.14 444.748   4
   1   5   9 7361.85 446.640   4
  -1   5  10 1923.78 248.309   4
  -1  -5  10 1614.18 199.615   1
   1   5  10 1960.04 250.509   4
   1  -5  10 1770.41 208.006   1
  -1  -5  11 776.511 158.482   1
  -1   5  11 717.091 183.992   4
   1  -5  11 585.555 137.996   1
   1   5  11 784.466 184.334   4
  -1   5  12 216.998 138.772   4
   1   5  12 43.6829 131.174   4
   1   5  13 2976.54 328.595   4
  -1   5  13 3477.92 341.257   4
   1   5  14 178.826 156.208   4
  -1   5  14 82.3786 130.409   4
   1   5  15 215.185 149.868   4
  -1   5  15 339.527 163.895   4
  -1   5  16 910.367 237.047   4
   1   5  16 939.416 226.852   4
  -1   5  17 1000.98 234.458   4
   1   5  17 533.843 200.315   4
   1   5  18 389.201 212.066   4
  -1  -5  18 162.363 149.619   4
  -1   5  18 497.565 208.262   4
   1   5  19 4104.04 426.005   4
  -1  -5  19 4292.99 394.351   4
  -1   5  19 5078.56 476.730   4
   1  -5  20 3211.51 368.308   4
  -1  -5  20 2401.13 313.629   4
  -1  -6 -31 26.0940 119.337  10
   1   6 -31 91.7960 112.607   8
   1  -6 -31 223.638 120.828  10
  -1   6 -31 191.522 131.514   8
   1   6 -30 420.759 146.606   8
  -1  -6 -30 542.142 149.276  18
   1  -6 -30 977.167 181.660  10
   1  -6 -30 597.718 140.280  12
  -1   6 -30 703.754 171.219   8
  -1  -6 -30 596.203 174.400  10
  -1   6 -29-50.3408 140.436   8
   1  -6 -29 338.418 155.190  10
  -1  -6 -29 117.563 136.736  18
   1  -6 -29 244.027 138.377  12
   1   6 -29 162.375 128.916   8
  -1  -6 -29 411.095 167.754  10
   1  -6 -28 478.087 168.586  10
   1   6 -28 353.964 162.318   8
   1  -6 -28 288.429 160.118  12
  -1  -6 -28 373.114 164.383  10
   1  -6 -27 601.256 175.495  12
  -1  -6 -27 771.015 202.587  10
   1  -6 -27 426.812 171.704  10
  -1  -6 -27 1011.54 200.891  12
  -1  -6 -26 2279.83 277.107  10
   1  -6 -26 2001.56 253.329  12
  -1  -6 -26 1756.73 235.162  12
   1  -6 -26 1921.72 259.922  10
  -1  -6 -25 146.746 154.319  12
   1  -6 -25 192.368 157.507  12
  -1  -6 -25 268.452 176.385  10
  -1  -6 -24 389.595 188.746  10
  -1  -6 -24 451.069 169.985  12
   1  -6 -24 493.001 184.742  12
  -1  -6 -23 1751.29 261.688  10
  -1  -6 -23 1689.13 250.313  12
   1  -6 -23 1067.47 220.719  12
   1  -6 -22 955.848 222.463  12
  -1  -6 -22 688.537 194.917  12
   1   6 -22 931.618 217.202  12
  -1  -6 -22 949.011 237.172  10
  -1  -6 -21 477.359 201.345  10
  -1  -6 -21 359.880 179.841  12
   1  -6 -21 393.555 181.928  12
  -1  -6 -20 281.021 169.023  10
   1  -6 -20-244.153 174.460  12
  -1  -6 -20 195.083 182.086  12
  -1  -6 -19 348.264 178.849  12
   1  -6 -19-146.729 158.646  12
   1  -6 -18 38.8755 162.972  12
  -1  -6 -18 209.856 161.833  12
   1  -6 -17 58.5330 161.951  12
  -1  -6 -17 245.186 146.492  12
   1  -6 -16 685.000 179.489  12
  -1   6 -16 319.308 164.172   6
  -1  -6 -16 653.065 171.150  12
   1  -6 -15 230.832 148.165  12
  -1   6 -15 314.552 180.115   6
  -1  -6 -15 318.357 165.606  12
   1  -6 -14 442.348 160.199  12
  -1   6 -14 514.381 174.939   6
  -1  -6 -14 693.951 175.006  12
   1   6 -14 582.295 172.858   6
  -1  -6 -13 142.528 131.794  12
   1  -6 -13 36.6890 126.393  12
  -1   6 -13 166.520 143.635   6
  -1  -6 -12 408.886 148.747  12
  -1   6 -12 277.797 159.970   6
   1   6 -12 391.677 159.622   6
   1  -6 -12 340.695 150.861  12
  -1  -6 -11 1790.77 225.671  10
  -1   6 -11 1914.66 236.537   6
   1  -6 -11 1840.19 235.392  12
  -1  -6 -11 1467.08 202.975  12
   1   6 -11 1865.15 224.529   6
   1  -6 -11 1596.35 240.704   1
  -1  -6 -11 1573.69 239.606   1
   1  -6 -10 7418.18 463.964   1
  -1  -6 -10 8449.10 414.519  12
   1  -6 -10 6988.47 387.987  12
  -1  -6 -10 7572.35 472.729   1
  -1   6 -10 7938.19 420.071   6
   1  -6  -9 2435.51 248.640  12
   1  -6  -9 2392.85 281.734   1
  -1  -6  -9 2120.07 267.923   1
  -1  -6  -9 1978.77 218.174  12
  -1  -6  -8 130.433 123.422   1
   1  -6  -8-76.1271 141.732   1
   1  -6  -7 2839.64 308.175   1
  -1  -6  -7 2902.06 302.829   1
  -1  -6  -6 11561.1 581.610   1
   1  -6  -6 11964.0 599.167   1
  -1  -6  -5 2440.84 282.061   1
  -1  -6  -4 230.096 133.161   1
  -1  -6  -3 124.751 119.728   1
  -1  -6  -2 1460.38 226.208   1
  -1  -6  -1-46.1308 131.594   1
  -1  -6   0 180.777 117.016   1
  -1  -6   1 143.519 145.419   1
   1   6   2 1484.08 219.498   4
  -1   6   2 1480.66 232.399   4
  -1  -6   2 1838.91 238.106   1
  -1   6   3 61.0573 139.244   4
   1   6   3-69.2188 105.119   4
  -1  -6   3 180.384 125.335   1
  -1  -6   4 148.746 125.103   1
  -1   6   4 316.576 154.393   4
   1   6   4 250.058 131.524   4
   1  -6   5 2793.31 291.959   1
  -1   6   5 3128.21 328.573   4
  -1  -6   5 2883.74 292.300   1
   1   6   5 2321.21 268.147   4
  -1   6   6 10775.9 572.727   4
  -1  -6   6 11340.9 558.817   1
   1   6   6 10803.1 571.632   4
   1  -6   6 10479.5 538.731   1
  -1   6   7 2859.31 313.125   4
   1  -6   7 2847.09 292.597   1
  -1  -6   7 2573.04 271.104   1
   1   6   7 2615.26 286.776   4
   1  -6   8 71.5900 117.447   1
  -1   6   8 484.795 177.486   4
   1   6   8 433.765 192.698   4
  -1  -6   8 447.779 149.596   1
  -1   6   9 1652.80 255.998   4
   1   6   9 1637.99 258.617   4
  -1  -6   9 1658.44 225.870   1
   1  -6   9 1639.90 224.069   1
  -1  -6  10 8022.27 459.345   1
   1  -6  10 7591.94 451.474   1
  -1   6  10 7995.87 523.808   4
  -1  -6  10 7235.41 360.743   5
   1   6  10 7656.69 500.227   4
  -1  -6  11 1850.77 247.674   1
   1  -6  11 1502.03 226.726   1
  -1   6  11 1880.38 278.606   4
   1   6  11 1610.08 258.461   4
  -1  -6  11 1570.19 200.787   5
  -1   6  12 648.131 193.416   4
   1   6  12 310.423 146.529   4
  -1   6  13 8.06443 142.676   4
   1   6  13 173.700 153.325   4
   1   6  14 310.584 173.896   4
  -1   6  14 208.059 168.518   4
  -1   6  15 604.468 188.421   4
   1   6  15 821.235 222.267   4
   1   6  16 468.503 216.574   4
  -1   6  16 408.942 179.895   4
   1   6  17 577.513 214.040   4
  -1   6  17 576.161 241.605   4
  -1   7 -30-35.0633 107.647   8
  -1  -7 -30 42.3594 115.786  10
   1  -7 -30 39.3400 103.289  10
   1  -7 -29-204.998 112.014  12
  -1  -7 -29-61.0712 118.061  10
  -1   7 -29-36.6174 117.782   8
   1   7 -29 40.7271 111.307   8
  -1  -7 -29-262.320 135.796  18
   1  -7 -29 31.3131 115.050  10
  -1  -7 -28 55.1600 139.812  18
   1  -7 -28 305.996 136.651  12
  -1  -7 -28 211.685 149.113  10
   1  -7 -28 68.2141 131.010  10
   1   7 -28 252.310 139.797   8
   1  -7 -27 89.1192 137.056  10
   1  -7 -27 155.357 151.795  12
  -1  -7 -27 130.553 140.538  10
  -1  -7 -27 151.433 126.937  12
   1  -7 -26 278.875 157.253  10
   1  -7 -26 346.742 164.149  12
  -1  -7 -26 230.653 144.658  10
  -1  -7 -26 424.090 162.748  12
   1  -7 -25-38.7056 156.959  10
   1  -7 -25 226.485 157.373  12
  -1  -7 -25-18.8102 147.064  12
  -1  -7 -25 233.912 164.862  10
   1  -7 -24 175.905 150.475  12
  -1  -7 -24 151.410 165.253  10
  -1  -7 -24 60.0545 144.403  12
   1  -7 -24-22.6622 156.654  10
  -1  -7 -23-117.528 167.511  10
   1  -7 -23-253.534 169.685  10
   1  -7 -23 120.818 146.346  12
  -1  -7 -23 79.1643 157.555  12
  -1  -7 -22-17.2028 148.829  12
   1  -7 -22 183.765 167.716  12
  -1  -7 -22 572.193 208.170  10
   1  -7 -22 718.695 201.502  10
  -1  -7 -21 89.2884 181.561  12
  -1  -7 -21 584.744 197.404  10
   1  -7 -21 515.448 187.499  10
   1  -7 -21 175.945 165.587  12
   1  -7 -20 312.551 178.925  12
  -1  -7 -20 522.561 190.985  10
  -1  -7 -20 269.606 168.985  12
   1  -7 -20 626.575 199.482  10
  -1  -7 -19 168.026 156.903  10
  -1  -7 -19 390.112 191.651  12
   1  -7 -19 105.099 162.255  12
  -1  -7 -18 542.004 186.081  12
  -1  -7 -18 544.462 188.157  10
   1  -7 -18 870.034 208.652  12
  -1  -7 -17 1158.05 215.898  10
   1  -7 -17 1004.39 214.634  12
  -1  -7 -17 1046.41 225.156  12
  -1  -7 -16 530.695 192.798  12
  -1   7 -16 478.401 192.660   6
  -1  -7 -16 851.943 203.918  10
   1  -7 -16 1106.14 230.231  12
  -1  -7 -15 883.673 211.808  10
  -1   7 -15 603.662 199.391   6
   1  -7 -15 1153.63 221.712  12
  -1  -7 -15 918.279 209.268  12
  -1   7 -14 380.644 165.026   6
   1   7 -14 803.080 202.686   6
   1  -7 -14 358.908 166.503  12
  -1  -7 -14 586.634 185.760  12
  -1  -7 -14 531.043 155.156  10
   1   7 -13-13.9175 141.192   6
   1  -7 -13 63.9161 143.952  12
  -1  -7 -13 19.5449 161.814  10
  -1   7 -13 59.0794 145.889   6
  -1  -7 -13 126.801 149.294  12
   1  -7 -12 136.789 140.618  12
  -1   7 -12 89.3430 152.551   6
  -1  -7 -12-28.4187 138.458  10
   1   7 -12 111.157 141.290   6
  -1  -7 -12 268.818 148.615  12
  -1  -7 -11 380.837 151.941  10
   1  -7 -11-53.9844 140.775   1
   1   7 -11 137.276 140.838   6
  -1  -7 -11 35.5856 133.215  12
   1  -7 -11-36.1141 125.967  12
  -1   7 -11 74.2844 140.488   6
  -1  -7 -11 229.601 193.485   1
   1   7 -10 1034.99 200.744   6
  -1   7 -10 990.417 202.934   6
  -1  -7 -10 1292.75 252.132   1
  -1  -7 -10 800.239 174.753  12
   1  -7 -10 1000.70 186.702  12
   1  -7 -10 877.139 212.508   1
  -1   7  -9 320.620 150.890   6
   1  -7  -9 327.798 158.325  12
   1  -7  -9 140.355 148.246   1
  -1  -7  -9 504.297 172.382  12
  -1  -7  -9 486.065 198.359   1
   1   7  -9 569.863 176.055   6
   1  -7  -8 2928.43 287.063  12
  -1  -7  -8 2532.62 254.341  12
   1   7  -8 3176.45 292.009   6
   1  -7  -8 2404.56 307.024   1
  -1  -7  -8 2299.84 300.332   1
  -1  -7  -7 538.681 190.612   1
   1  -7  -7 517.057 201.995   1
  -1  -7  -7 641.413 165.512  12
   1   7  -7 715.451 168.143   6
   1  -7  -7 581.117 168.329  12
  -1  -7  -6 279.704 140.568  12
  -1  -7  -6 532.043 179.080   1
   1  -7  -6 453.585 151.893  12
   1  -7  -6 596.639 177.279   1
   1  -7  -5 1107.21 231.535   1
   1  -7  -5 725.860 162.106  12
  -1  -7  -5 804.152 178.294  12
  -1  -7  -5 802.045 193.464   1
  -1  -7  -4 258.761 160.825   1
   1  -7  -4 82.7779 140.842   1
   1  -7  -4 145.920 128.022  12
  -1  -7  -4 389.794 135.456  12
  -1  -7  -3 441.290 163.861   1
  -1  -7  -3 195.767 134.048  12
   1  -7  -3 456.734 168.310   1
   1  -7  -3 365.963 130.398  12
   1  -7  -2 382.591 147.186   1
  -1  -7  -2 350.299 147.058   1
   1  -7  -2 763.709 166.450  12
  -1  -7  -2 401.779 139.865  12
  -1  -7  -1 3695.10 288.851  12
   1  -7  -1 3742.46 288.316  12
  -1  -7  -1 3195.74 342.347   1
   1  -7  -1 3519.30 355.396   1
  -1  -7  -1 3366.52 268.646   5
  -1  -7   0 1406.95 196.377  12
   1  -7   0 1371.74 250.657   1
  -1  -7   0 1421.00 191.027   5
  -1  -7   0 1253.00 235.610   1
   1  -7   0 1249.90 181.986  12
   1  -7   0 1261.19 165.285   5
  -1  -7   1 3417.68 348.126   1
  -1  -7   1 3204.05 256.386   5
   1  -7   1 3639.12 284.302  12
   1  -7   1 3184.88 331.683   1
  -1  -7   1 2962.15 266.802  12
   1  -7   1 3648.63 262.167   5
  -1  -7   2 389.550 147.396  12
  -1  -7   2 428.373 136.542   5
   1  -7   2 455.387 133.026  12
   1  -7   2 428.466 181.219   1
   1  -7   2 451.886 133.942   5
  -1  -7   2 356.827 135.973   1
   1  -7   3 575.153 137.092   5
   1  -7   3 415.801 178.289   1
  -1  -7   3 381.333 167.058   1
  -1  -7   3 587.420 129.083   5
   1  -7   3 397.924 146.221  12
   1   7   3 495.701 171.903   4
  -1  -7   4 10.4006 113.239   5
   1  -7   4 176.780 113.840   5
   1   7   4-27.1853 129.698   4
  -1  -7   4 86.4908 148.981   1
  -1   7   4 92.7013 131.212   4
   1  -7   4 51.8625 135.181   1
   1  -7   5 1091.07 222.400   1
  -1  -7   5 1311.09 173.135   5
  -1   7   5 1275.59 247.944   4
   1   7   5 1113.74 231.255   4
  -1  -7   5 1102.63 215.820   1
   1  -7   5 1228.49 180.268   5
  -1  -7   6 685.060 157.095   5
  -1   7   6 426.953 174.769   4
   1  -7   6 387.681 188.671   1
   1  -7   6 686.619 153.001   5
   1   7   6 516.979 175.330   4
  -1  -7   6 263.703 146.713   1
  -1  -7   7 757.128 178.820   1
   1  -7   7 857.424 156.855   5
  -1   7   7 712.412 212.578   4
  -1  -7   7 868.535 165.487   5
   1   7   7 742.539 194.882   4
   1  -7   7 703.486 203.966   1
   1  -7   8 2442.43 301.345   1
   1   7   8 2660.89 327.779   4
   1  -7   8 2436.29 242.261   5
  -1  -7   8 2863.76 323.834   1
  -1   7   8 2687.34 336.458   4
  -1  -7   8 2672.50 252.906   5
   1   7   9 174.064 154.072   4
  -1   7   9 461.199 199.337   4
  -1  -7   9 366.952 176.996   1
   1  -7   9 821.091 154.560   5
  -1  -7   9 511.919 136.299   5
   1  -7   9 434.570 175.298   1
  -1   7  10 1067.30 245.512   4
  -1  -7  10 976.102 175.311   5
  -1  -7  10 976.045 213.932   1
   1  -7  10 1002.70 171.331   5
   1   7  10 893.929 232.709   4
   1  -7  10 1018.41 215.385   1
   1  -7  11 146.678 108.595   5
  -1   7  11 116.079 186.708   4
   1  -7  11 170.805 168.342   1
   1   7  11 500.120 207.804   4
  -1  -7  11 129.873 109.965   5
  -1  -7  11 110.392 177.261   1
  -1   7  12 44.9807 175.957   4
   1   7  12 308.521 189.322   4
   1   7  13-4.06351 162.789   4
  -1   7  13 57.4468 174.139   4
  -1   7  14 449.657 212.524   4
   1   7  14 249.275 170.860   4
  -1  -8 -28 16.4082 104.019  18
   1  -8 -28-86.1299 105.701  18
  -1   8 -28 270.552 118.294   8
  -1  -8 -27 298.512 122.533  10
   1  -8 -27 57.0563 104.012  12
   1  -8 -27 195.909 117.349  10
   1  -8 -26-222.697 131.211  12
   1  -8 -26 165.199 135.173  10
  -1  -8 -26-18.2631 123.098  18
  -1  -8 -26-224.748 130.333  10
  -1  -8 -26 305.189 123.186  12
   1  -8 -25 44.7692 126.698  10
  -1  -8 -25 50.1910 127.906  10
   1  -8 -25 137.054 134.851  12
  -1  -8 -25 190.160 134.359  12
   1  -8 -24 356.879 152.950  12
  -1  -8 -24 345.894 150.089  12
  -1  -8 -24 379.527 157.176  10
   1  -8 -24 403.301 154.009  10
  -1  -8 -23 386.836 162.148  10
   1  -8 -23 739.598 188.800  12
   1  -8 -23 340.451 158.511  10
  -1  -8 -23 309.083 149.353  12
   1  -8 -22 2091.17 253.459  10
  -1  -8 -22 1694.53 229.417  12
  -1  -8 -22 1697.83 235.785  10
   1  -8 -22 1784.54 239.014  12
   1  -8 -21 233.856 158.825  10
  -1  -8 -21 108.238 150.351  12
  -1  -8 -21 7.44275 151.703  10
   1  -8 -21-90.4955 159.291  12
   1  -8 -20 1542.03 236.427  10
  -1  -8 -20 1367.83 236.502  12
   1  -8 -20 1424.56 242.055  12
  -1  -8 -20 1410.49 228.549  10
   1  -8 -19 1462.83 246.422  12
   1  -8 -19 1462.50 233.572  10
  -1  -8 -19 1536.77 238.891  12
  -1  -8 -19 1224.19 226.922  10
   1  -8 -18 6956.01 427.986  10
  -1  -8 -18 6642.38 421.793  10
  -1  -8 -18 6645.09 422.632  12
   1  -8 -18 6912.49 439.084  12
  -1  -8 -17 527.592 183.042  10
   1  -8 -17 263.175 158.121  12
   1  -8 -17 471.947 180.279  10
  -1  -8 -17 377.034 188.900  12
  -1  -8 -16 32.6914 152.785  10
   1  -8 -16-71.6915 158.990  12
  -1  -8 -16-88.6814 165.066  12
  -1  -8 -15 1377.43 242.765  10
  -1  -8 -15 1549.57 247.424  12
   1  -8 -15 924.751 203.036  12
  -1   8 -15 1840.15 279.015   6
  -1  -8 -14 1554.93 227.439  10
  -1   8 -14 1853.56 276.455   6
   1   8 -14 1831.27 280.546   6
  -1  -8 -14 1472.55 239.814  12
   1  -8 -14 1716.90 261.498  12
   1   8 -13 562.973 202.959   6
  -1   8 -13 5.01246 164.606   6
  -1  -8 -13 228.529 163.563  12
   1  -8 -13 89.4004 154.625  12
  -1   8 -12 468.324 198.961   6
   1   8 -12-11.4616 152.092   6
   1  -8 -12-104.534 153.131  12
  -1  -8 -12 208.302 168.584  12
  -1  -8 -11 291.611 178.388  12
   1  -8 -11 471.316 191.096  12
   1   8 -11 496.261 178.400   6
  -1   8 -11 888.084 215.457   6
  -1  -8 -10 642.180 195.113   1
   1  -8 -10 357.807 196.985   1
  -1   8 -10 366.086 180.032   6
   1   8 -10 432.241 180.659   6
   1  -8 -10 721.856 188.629  12
  -1  -8 -10 509.643 177.397  12
   1   8  -9 768.879 191.495   6
   1  -8  -9 673.049 188.118  12
   1  -8  -9 644.097 196.760   1
  -1   8  -9 877.795 205.478   6
  -1  -8  -9 1074.32 251.887   1
  -1  -8  -9 684.768 177.842  12
  -1  -8  -8-181.429 184.893   1
   1  -8  -8 197.632 171.520   1
   1  -8  -8 173.732 149.537  12
  -1   8  -8 6.66620 143.678   6
   1   8  -8 128.334 150.906   6
  -1  -8  -8 94.6858 146.282  12
  -1  -8  -7 103.628 157.807  12
   1   8  -7 258.791 171.712   6
  -1  -8  -7-139.451 161.304   1
   1  -8  -7-158.487 173.646   1
   1  -8  -7 164.979 167.949  12
   1  -8  -6 1386.39 220.225  12
   1   8  -6 1216.07 210.423   6
   1  -8  -6 1205.34 241.197   1
  -1  -8  -6 1669.87 290.308   1
  -1  -8  -6 1376.93 215.554  12
  -1  -8  -5 921.983 266.453   1
   1  -8  -5 976.303 201.136  12
  -1  -8  -5 769.909 186.775  12
   1  -8  -5 912.620 221.241   1
  -1  -8  -4 587.813 164.727   5
  -1  -8  -4 758.093 236.598   1
  -1  -8  -4 545.113 173.742  12
   1  -8  -4 672.956 182.720  12
   1  -8  -4 280.624 194.802   1
  -1  -8  -3 2209.37 253.826  12
  -1  -8  -3 2092.59 238.012   5
   1  -8  -3 1954.52 234.883  12
   1  -8  -3 2329.76 314.279   1
  -1  -8  -3 2360.56 326.331   1
   1  -8  -2 19741.1 674.332   5
   1  -8  -2 19549.0 707.425  12
   1  -8  -2 19760.7 886.236   1
  -1  -8  -2 19561.5 708.143  12
  -1  -8  -2 21715.3 929.211   1
  -1  -8  -2 18794.6 675.947   5
  -1  -8  -1 2755.74 258.408   5
   1  -8  -1 2594.55 272.649  12
  -1  -8  -1 2611.70 364.648   1
  -1  -8  -1 2792.72 276.880  12
   1  -8  -1 2285.15 351.133   1
   1  -8  -1 2522.48 259.531   5
   1  -8   0 339.244 141.662   5
   1  -8   0 48.7359 125.178  12
   1  -8   0 93.9779 168.315   1
  -1  -8   0 120.537 132.545  12
  -1  -8   0 31.5933 173.986   1
  -1  -8   0 331.377 149.670   5
   1  -8   1 3046.93 260.634   5
  -1  -8   1 2966.09 362.470   1
  -1  -8   1 3018.58 269.534   5
   1  -8   1 2908.82 359.900   1
   1  -8   1 2859.19 284.223  12
   1  -8   2 19283.7 704.064  12
  -1  -8   2 19777.4 684.912   5
   1  -8   2 20155.4 889.033   1
  -1  -8   2 20342.1 893.242   1
   1  -8   2 21858.5 695.658   5
  -1  -8   3 2540.95 246.770   5
   1  -8   3 2606.28 334.089   1
   1  -8   3 2411.75 239.157   5
  -1  -8   3 1715.12 286.501   1
   1  -8   4 933.732 166.796   5
   1  -8   4 629.587 195.389   1
  -1  -8   4 914.195 207.148   1
  -1  -8   4 490.359 147.582   5
   1  -8   5 1051.72 246.176   1
   1  -8   5 1235.88 186.047   5
  -1  -8   5 1355.14 261.103   1
  -1  -8   5 1325.10 197.368   5
  -1  -8   6 1560.81 206.719   5
  -1  -8   6 1084.43 247.895   1
   1  -8   6 1516.53 268.592   1
  -1   8   6 1180.23 263.778   4
   1  -8   6 1246.73 191.943   5
   1   8   6 1198.30 267.967   4
  -1  -8   7 147.246 145.295   5
   1  -8   7-42.0278 152.386   1
   1  -8   7 166.344 130.541   5
  -1   8   7 358.027 204.517   4
  -1  -8   7 1.24275 149.395   1
   1   8   7-6.57281 192.513   4
  -1  -8   8 509.979 196.991   1
   1   8   8-2.66926 179.413   4
  -1   8   8 206.758 200.633   4
  -1  -8   8 210.430 138.182   5
   1  -8   8 164.588 131.282   5
   1  -8   8-146.251 163.545   1
  -1   8   9 544.706 228.826   4
   1  -8   9 238.385 131.108   5
  -1  -8   9 367.721 141.464   5
   1   8   9 512.457 215.373   4
   1  -8   9 983.990 240.465   1
  -1  -8   9 520.389 202.042   1
  -1  -8  10 309.561 142.470   5
   1  -8  10 263.852 218.377   1
   1  -8  10 258.043 148.144   5
   1   8  10-250.001 178.557   4
   1  -9 -25 294.091 108.138  12
  -1  -9 -25 360.875 129.862  18
  -1  -9 -24-2.92702 114.268  10
  -1  -9 -24 102.204 106.310  12
  -1  -9 -24-95.7747 120.031  18
   1  -9 -24-73.4356 114.457  12
  -1  -9 -23-97.7971 122.702  12
   1  -9 -23-134.298 129.012  12
  -1  -9 -23 56.5512 119.893  10
  -1  -9 -23 178.083 131.135  18
  -1  -9 -22-12.5727 129.036  18
  -1  -9 -22 279.766 136.728  12
  -1  -9 -22 264.010 145.957  10
   1  -9 -22 48.0321 129.066  12
  -1  -9 -21 1042.05 184.324  12
   1  -9 -21 732.069 174.261  12
  -1  -9 -21 1033.50 178.639  10
   1  -9 -20-74.8207 143.237  12
  -1  -9 -20 166.492 141.767  12
  -1  -9 -20-18.4886 126.665  10
   1  -9 -19 95.6786 155.801  12
  -1  -9 -19 195.984 157.456  12
  -1  -9 -18 493.315 177.231  12
   1  -9 -18 357.888 162.397  12
  -1  -9 -17 3804.22 330.396  12
   1  -9 -17 5084.82 381.290  12
  -1  -9 -16 781.512 189.109  12
   1  -9 -16 629.683 187.414  12
   1  -9 -15 552.892 185.211  12
  -1  -9 -15 466.778 183.472  12
  -1  -9 -14 260.235 185.616  12
  -1   9 -14 437.642 207.426   6
   1  -9 -14 464.388 194.117  12
  -1  -9 -13 1281.39 230.613  12
  -1   9 -13 1692.37 267.770   6
   1  -9 -13 1425.73 249.502  12
   1  -9 -12 2038.29 281.905  12
  -1  -9 -12 2645.62 315.709  12
  -1   9 -12 2971.72 328.558   6
  -1   9 -11 1865.57 272.710   6
  -1  -9 -11 1153.40 229.377  12
   1  -9 -11 1326.08 235.476  12
  -1   9 -10 267.683 189.920   6
   1  -9 -10 398.026 172.482  12
  -1  -9 -10 266.973 172.298  12
  -1   9  -9 338.942 188.329   6
  -1  -9  -9 680.308 190.871  12
   1  -9  -9 238.104 159.677  12
   1  -9  -8 275.206 160.591  12
  -1  -9  -8-80.2386 141.352   5
  -1   9  -8 258.051 175.586   6
  -1  -9  -8 101.994 155.000  12
  -1   9  -7 622.132 188.809   6
   1  -9  -7 492.037 204.653  12
  -1  -9  -7 360.120 163.325   5
  -1  -9  -7 585.945 188.231  12
  -1  -9  -6 100.868 161.328  12
   1  -9  -6 257.968 155.994   5
  -1   9  -6 20.4326 171.894   6
  -1  -9  -6 224.709 140.857   5
   1  -9  -6 187.666 157.409  12
   1  -9  -5 1136.71 200.782   5
   1  -9  -5 1437.60 244.533  12
  -1  -9  -5 1543.16 246.268  12
  -1  -9  -5 1356.76 227.252   5
  -1  -9  -4 1419.30 222.215   5
   1  -9  -4 1633.44 221.350   5
   1  -9  -4 1267.64 234.040  12
  -1  -9  -4 1645.60 251.874  12
   1  -9  -3 534.421 162.162   5
  -1  -9  -3 791.677 198.302  12
   1  -9  -3 603.262 193.686  12
  -1  -9  -3 672.261 175.723   5
  -1  -9  -2 256.961 151.279   5
   1  -9  -2 299.466 146.794   5
   1  -9  -2 409.497 165.507  12
  -1  -9  -2 505.715 173.739  12
  -1  -9  -1 2995.36 285.489   5
   1  -9  -1 2651.08 294.523  12
   1  -9  -1 2527.99 265.328   5
   1  -9   0 1274.35 208.038   5
  -1  -9   0 1283.42 220.719   5
  -1  -9   1 3546.40 308.718   5
   1  -9   1 3728.10 314.708   5
   1  -9   2 534.423 151.422   5
  -1  -9   2 471.728 154.357   5
  -1  -9   3 760.255 176.467   5
   1  -9   3 672.687 164.430   5
  -1  -9   4 2931.18 272.065   5
   1  -9   4 2688.23 274.998   5
  -1  -9   5 1722.79 222.576   5
   1  -9   5 1272.91 201.651   5
  -1  -9   6 185.334 144.363   5
   1  -9   6 308.682 148.854   5
   1  -9   7 759.011 178.242   5
  -1  -9   7 995.672 194.961   5
  -1  -9   8 306.055 150.893   5
   1  -9   8 275.999 137.807   5
  -1  -9   9 151.677 145.709   5
   1  -9   9 211.294 140.807   5
  -1  -9  10 113.315 134.462   5
  -1 -10 -22 77.5695 109.382  12
  -1 -10 -22-81.1881 100.607  18
  -1 -10 -22 153.836 106.747   5
   1 -10 -22 171.829 108.950  12
   1 -10 -22 122.916 106.101   5
   1 -10 -22 61.0710 102.312  18
  -1 -10 -21 17.4696 112.076  12
   1 -10 -21 41.4036 109.822  12
   1 -10 -21 40.6329 104.184   5
  -1 -10 -21 24.9569 113.669  18
   1 -10 -21 18.2359 108.597  18
  -1 -10 -21-20.8357 107.049   5
  -1 -10 -20 181.779 117.629   5
  -1 -10 -20 237.911 132.519  18
   1 -10 -20 105.466 129.817  12
  -1 -10 -20 46.7127 119.296  12
  -1 -10 -19 25.9061 127.353  18
  -1 -10 -19 21.0856 114.727   5
   1 -10 -19 351.193 150.703  12
  -1 -10 -19 369.360 144.905  12
  -1 -10 -18 492.867 158.476  12
   1 -10 -18 868.276 194.102  12
  -1 -10 -18 521.215 162.503  18
  -1 -10 -18 716.759 156.894   5
  -1 -10 -17 14.3857 141.485   5
  -1 -10 -17 288.288 149.196  18
  -1 -10 -17 155.845 144.845  12
   1 -10 -17 446.817 162.146  12
  -1 -10 -16 314.865 157.244  12
   1 -10 -16 45.5860 136.328  12
  -1 -10 -16 81.7168 136.603   5
  -1 -10 -16-63.3756 144.698  18
  -1 -10 -15-6.68356 135.338   5
  -1 -10 -15 423.414 169.127  18
  -1 -10 -15 322.388 155.700  12
   1 -10 -15 352.102 165.698  12
  -1 -10 -14 615.652 168.595   5
  -1 -10 -14 698.494 176.362  18
  -1 -10 -14 706.505 188.098  12
   1 -10 -14 1101.09 214.796  12
  -1 -10 -13 198.245 165.755  12
  -1 -10 -13 236.204 150.478   5
  -1  10 -13 381.692 184.843   6
   1 -10 -13 262.631 171.300  12
  -1 -10 -13 264.531 141.837  18
   1 -10 -13 56.4365 138.375   5
  -1 -10 -12 465.548 159.573  18
   1 -10 -12 605.202 195.387  12
   1 -10 -12 701.144 189.260   5
  -1 -10 -12 773.710 213.472  12
  -1  10 -12 586.387 195.397   6
  -1 -10 -12 417.504 166.355   5
   1 -10 -11 253.422 162.606   5
   1 -10 -11 359.533 184.216  12
  -1 -10 -11 200.995 149.630  12
  -1  10 -11 446.031 187.487   6
  -1 -10 -11 369.870 153.725   5
  -1  10 -10 1110.98 218.872   6
  -1 -10 -10 1781.37 237.635   5
   1 -10 -10 1511.74 246.564  12
  -1 -10 -10 1164.18 218.317  12
   1 -10 -10 1424.52 228.762   5
   1 -10  -9 457.032 186.296   5
   1 -10  -9 422.999 187.114  12
  -1 -10  -9 435.439 176.508   5
  -1 -10  -9 667.252 208.449  12
  -1  10  -9 354.874 197.599   6
   1 -10  -8 719.729 202.785   5
  -1 -10  -8 432.761 170.988   5
  -1 -10  -8 862.112 203.909  12
  -1  10  -8 973.643 210.277   6
   1 -10  -8 696.493 208.724  12
   1 -10  -7 819.273 183.603   5
  -1 -10  -7 790.537 197.283   5
  -1  10  -7 1003.43 209.778   6
  -1 -10  -7 896.201 204.141  12
   1 -10  -7 581.822 202.218  12
  -1 -10  -6 1110.30 210.794   5
  -1  10  -6 1173.33 239.010   6
  -1 -10  -6 1458.50 237.088  12
   1 -10  -6 1066.31 209.602   5
   1 -10  -6 913.710 206.196  12
   1 -10  -5 568.344 185.665   5
  -1 -10  -5 504.988 160.023   5
   1 -10  -5 421.404 183.672  12
  -1  10  -5 62.1310 156.326   6
   1 -10  -4 674.341 203.026  12
   1 -10  -4 442.802 161.878   5
  -1  10  -4 506.477 220.003   6
  -1 -10  -4 233.994 168.057   5
   1 -10  -3 1045.59 199.514   5
  -1 -10  -3 880.534 211.018   5
   1 -10  -2 2898.29 287.846   5
  -1 -10  -2 2598.23 274.803   5
  -1 -10  -1 1411.38 218.434   5
   1 -10  -1 1319.23 214.037   5
  -1 -10   0 1139.24 198.804   5
   1 -10   0 734.365 169.223   5
   1 -10   1 1236.75 194.220   5
  -1 -10   1 1265.60 211.174   5
  -1 -10   2 2630.28 271.286   5
   1 -10   2 2621.67 267.767   5
   1 -10   3 891.563 194.924   5
  -1 -10   3 983.826 198.003   5
  -1 -10   4 439.838 161.620   5
   1 -10   4 423.477 160.709   5
  -1 -10   5 581.290 174.303   5
   1 -10   5 514.758 160.485   5
   1 -10   6 1201.86 199.870   5
  -1 -10   6 1554.72 214.525   5
   1 -10   7 770.690 171.987   5
  -1 -10   7 710.966 185.067   5
  -1 -10   8 560.654 161.796   5
   1 -10   8 738.282 171.727   5
  -1 -11 -18 300.808 115.182   5
   1 -11 -18 82.6084 102.836  12
   1 -11 -18 181.945 104.865   5
   1 -11 -17 8.02831 105.483   5
  -1 -11 -17-260.584 102.940   5
   1 -11 -17-159.328 116.152  12
   1 -11 -16-7.01757 108.668   5
  -1 -11 -16 12.1823 114.738   5
   1 -11 -16 155.749 126.362  12
  -1 -11 -15-15.9201 121.152   5
   1 -11 -15 23.4670 121.175  12
   1 -11 -15-39.2462 116.017   5
  -1 -11 -14 38.8280 117.584   5
   1 -11 -14 116.297 131.114   5
   1 -11 -14 99.1141 131.366  12
   1 -11 -13 974.581 174.488   5
  -1 -11 -13 590.516 149.909   5
   1 -11 -13 767.082 177.569  12
  -1 -11 -12 138.442 130.132   5
   1 -11 -12 83.6660 125.223   5
   1 -11 -12 309.184 149.194  12
  -1 -11 -11 422.241 141.594   5
   1 -11 -11 398.230 145.502   5
   1 -11 -11 356.467 151.401  12
  -1  11 -10 378.763 184.204   6
  -1 -11 -10-6.49823 129.646   5
   1 -11 -10 152.707 162.490  12
   1 -11 -10-1.93517 125.942   5
  -1  11  -9 1730.59 233.177   6
   1 -11  -9 1475.75 208.226   5
  -1 -11  -9 1553.27 208.710   5
  -1 -11  -8 654.039 174.488   5
   1 -11  -8 662.713 172.258   5
  -1  11  -8 1029.64 203.150   6
  -1 -11  -7 627.713 163.285   5
  -1  11  -7 763.527 198.397   6
   1 -11  -7 393.093 150.688   5
  -1 -11  -6 1474.48 215.367   5
  -1  11  -6 1695.50 238.210   6
   1 -11  -6 1490.05 222.182   5
  -1  11  -5 1393.42 218.384   6
   1 -11  -5 1187.64 197.261   5
  -1 -11  -5 1165.44 195.567   5
   1 -11  -4 453.532 172.128   5
  -1  11  -4 39.0965 153.758   6
  -1 -11  -4 99.9026 144.507   5
  -1  11  -3 60.8308 162.104   6
   1 -11  -3 205.962 139.774   5
  -1 -11  -3 338.399 149.498   5
  -1  11  -2 643.800 180.286   6
   1 -11  -2 883.867 171.559   5
  -1 -11  -2 830.290 184.660   5
  -1 -11  -1 301.322 146.340   5
   1 -11  -1 205.694 141.856   5
  -1  11  -1 411.107 162.847   6
  -1 -11   0-22.0987 142.701   5
   1 -11   0 251.758 142.764   5
   1 -11   1 97.7889 130.451   5
  -1 -11   1-72.7531 133.849   5
  -1 -11   2 845.335 172.974   5
   1 -11   2 729.487 169.353   5
   1 -11   3 64.0172 130.868   5
  -1 -11   3 276.838 147.999   5
   1 -11   4 104.177 122.490   5
  -1 -11   4 215.569 136.117   5
  -1 -11   5 1337.83 199.765   5
   1 -11   5 1461.70 196.474   5
   1 -11   6 1049.39 164.576   5
  -1 -11   6 1448.24 206.118   5
  -1 -12 -13 254.988 103.741   5
   1 -12 -12 257.221 111.895   5
  -1 -12 -12 140.615 99.3252   5
   1 -12 -11 658.358 126.066   5
  -1 -12 -11 323.357 120.055   5
   1 -12 -10 1731.61 178.561   5
  -1 -12 -10 1860.00 185.235   5
  -1 -12  -9 328.539 121.614   5
   1 -12  -9 281.437 120.741   5
  -1 -12  -8 402.906 124.948   5
   1 -12  -8 321.692 121.294   5
  -1 -12  -7 1569.51 180.374   5
   1 -12  -7 1070.07 158.071   5
  -1 -12  -6 1481.31 178.594   5
   1 -12  -6 1634.67 193.709   5
  -1 -12  -5 769.565 157.680   5
   1 -12  -5 621.161 144.809   5
  -1 -12  -4 75.4836 112.189   5
   1 -12  -4-2.56783 111.767   5
  -1 -12  -3 856.386 157.939   5
   1 -12  -3 958.442 160.948   5
   1 -12  -2 577.560 149.152   5
  -1 -12  -2 488.244 133.116   5
   1 -12  -1 571.205 150.464   5
  -1 -12  -1 536.680 140.616   5
   1 -12   0 41.6923 106.787   5
  -1 -12   0 169.744 116.970   5
   1 -12   1 110.989 110.633   5
  -1 -12   1 227.193 115.360   5
   1 -12   2 1094.08 157.977   5
  -1 -12   2 708.161 142.521   5
  -1 -12   3 476.070 131.234   5
  -2   0 -35 368.598 142.477  14
   2   0 -35 55.0181 132.871  14
  -2   0 -34 1741.39 231.896  14
   2   0 -34 1140.24 194.692  14
  -2   0 -33 3492.95 303.782  14
   2   0 -33 2799.47 270.505  14
   2   0 -32 1268.06 226.810  14
  -2   0 -32 1624.33 250.639  14
  -2   0 -31 371.886 183.331  14
   2   0 -31 583.432 189.456  12
  -2   0 -31 425.727 172.427   8
   2   0 -30 758.589 193.991  12
   2   0 -30 848.680 203.932   8
  -2   0 -30 859.125 199.947   8
  -2   0 -30 1194.23 245.424  14
  -2   0 -29 2308.60 299.996  14
   2   0 -29 2782.04 293.906   8
  -2   0 -29 2609.13 287.005   8
   2   0 -29 2700.29 295.483  12
   2   0 -28 336.575 157.766  12
  -2   0 -28 977.225 211.974   8
  -2   0 -28 673.896 221.288  14
   2   0 -28 518.644 182.176   8
  -2   0 -27 3175.62 312.456   8
   2   0 -27 4120.59 351.401   8
  -2   0 -27 3443.95 347.333  14
   2   0 -27 3768.22 332.673  12
   2   0 -26 192.666 156.036   8
  -2   0 -26 608.579 222.497   9
   2   0 -26 283.323 176.884  12
  -2   0 -26 74.6078 160.151   8
  -2   0 -26 337.384 187.509  14
  -2   0 -25 2410.97 293.229   9
  -2   0 -25 1995.23 254.782   8
   2   0 -25 1898.08 254.123  12
   2   0 -25 2018.70 262.112   8
   2   0 -24 9293.37 478.116  12
  -2   0 -24 9133.65 519.651   9
   2   0 -24 9125.53 478.071   8
  -2   0 -24 7853.62 461.171   8
   2   0 -23 4203.39 322.269  12
  -2   0 -23 3319.34 343.033   9
  -2   0 -23 3516.81 302.394   8
   2   0 -23 3067.59 294.929   8
   2   0 -22 1973.21 238.789   8
  -2   0 -22 2137.19 272.399   9
  -2   0 -22 1512.63 225.706   8
   2   0 -22 2083.86 238.673  12
  -2   0 -22 1948.73 288.864  19
  -2   0 -21 12524.7 541.510   8
  -2   0 -21 12693.5 655.470  19
  -2   0 -21 13540.7 607.778   9
   2   0 -20 8740.39 421.212  12
  -2   0 -20 8112.98 448.643   9
  -2   0 -20 8266.57 498.005  19
   2   0 -20 8380.33 416.659   8
  -2   0 -20 8180.96 409.348   8
  -2   0 -19 584.314 152.855   8
  -2   0 -19 943.401 198.322  19
  -2   0  -8 16280.3 331.112   2
  -2   0  -7 19784.4 387.796   2
  -2   0  -6 1081.79 72.7794   2
  -2   0  -5 23230.9 445.351   2
  -2   0  -4 20524.9 399.891   2
  -2   0  -3 13152.2 292.758   2
  -2   0  -2 4486.20 150.629   2
  -2   0  -1 36098.8 655.619   2
  -2   0   0 27231.2 511.876   3
  -2   0   0 27945.1 505.917   2
  -2   0   1 25902.8 406.144   4
  -2   0   1 26371.3 482.841   2
  -2   0   2 3164.37 125.375   2
  -2   0   2 3276.53 129.058   3
  -2   0   2 3241.59 97.1970   4
  -2   0   3 8306.13 214.557   2
  -2   0   3 7842.47 197.988   4
  -2   0   3 8055.34 231.743   3
  -2   0   4 28876.4 523.843   4
  -2   0   4 27884.7 510.098   2
  -2   0   5 20581.7 403.275   2
  -2   0   5 21022.3 445.378   4
  -2   0   6 1436.69 108.198   4
  -2   0   6 1310.65 78.8276   2
  -2   0   7 26286.9 571.910   4
  -2   0   7 24000.4 462.703   2
  -2   0   8 9803.75 322.404   4
   2   0   8 9676.88 339.051   4
  -2   0   8 9116.24 224.251   2
   2   0   9 7883.30 327.642   4
  -2   0   9 10093.0 355.445   4
  -2   0  10 4543.37 247.018   4
   2   0  10 4782.98 258.665   4
  -2   0  11 6493.20 307.743   4
   2   0  11 6369.92 311.695   4
  -2   0  12 19459.5 587.576   4
   2   0  12 19279.0 600.616   4
   2   0  13 20718.1 648.587   4
  -2   0  13 21028.9 641.744   4
  -2   0  14 5260.96 320.465   4
   2   0  14 5625.42 328.283   4
  -2   0  15 1069.03 162.360   4
   2   0  15 972.736 155.034   4
  -2   0  16 22029.7 734.696   4
   2   0  16 22284.1 743.928   4
   2   0  17 27963.5 898.933   4
  -2   0  17 33746.9 956.882   4
   2   0  18 6979.43 435.728   4
  -2   0  18 7515.16 449.233   4
   2   0  19 2176.67 265.836   4
  -2   0  19 2616.97 292.753   4
  -2   0  20 7671.77 489.175   4
   2   0  20 7830.10 493.148   4
  -2   0  21 22739.6 877.822   4
   2   0  21 19988.9 825.039   4
   2   0  22 1370.79 256.039   4
  -2   0  22 1245.16 239.869   4
  -2   0  23 5463.55 457.150   4
   2   0  23 5594.71 453.373   4
   2   0  24 6414.93 497.815   4
  -2   0  24 6289.82 496.251   4
  -2   1 -35 1070.56 173.545  14
  -2  -1 -35 861.274 165.108  14
   2  -1 -35 1075.95 179.593  14
   2   1 -34 73.3377 134.614  14
  -2  -1 -34 240.067 147.794  14
   2  -1 -34 416.916 144.678  14
   2  -1 -34 382.765 135.527  10
  -2   1 -34 94.0197 140.166  14
  -2  -1 -33 885.590 192.291  14
   2  -1 -33 1183.06 207.278  14
   2   1 -33 657.866 184.630  14
  -2   1 -33 1010.37 203.313  14
  -2  -1 -32 1594.32 239.638  14
   2  -1 -32 1504.66 219.141  14
  -2   1 -32 1926.49 264.564  14
  -2   1 -32 1713.78 238.675   8
   2   1 -32 1654.04 229.945   8
   2  -1 -31 282.920 160.550  14
  -2   1 -31 534.147 195.295  14
  -2   1 -31 110.707 145.166   8
   2   1 -31 299.283 172.542   8
   2  -1 -31 871.651 201.756  12
  -2  -1 -31 352.796 180.925  14
  -2   1 -30 689.557 215.087  14
   2  -1 -30 896.622 207.507  12
   2   1 -30 751.925 186.417  12
   2   1 -30 704.440 194.986   8
  -2  -1 -30 627.798 211.384  14
  -2  -1 -30 1032.77 210.318  10
  -2   1 -30 702.981 198.704   8
   2  -1 -30 696.247 203.124  14
  -2   1 -29-37.3431 148.512   8
  -2  -1 -29-138.113 170.070  10
   2   1 -29 113.478 180.190  12
   2   1 -29-18.0759 150.995   8
   2  -1 -29 344.733 172.708  12
  -2   1 -29 357.161 194.744  14
  -2  -1 -29 444.373 202.074  14
  -2   1 -28 273.465 162.963   8
  -2  -1 -28 86.6033 182.160  14
   2   1 -28 480.411 192.870  12
  -2   1 -28 253.383 188.833  14
   2   1 -28 84.4787 154.476   8
   2  -1 -28 292.474 178.956  12
  -2  -1 -28 28.6267 145.949   8
  -2   1 -27 735.617 196.338   8
  -2  -1 -27 493.144 174.436   8
   2   1 -27 888.464 205.911  12
   2  -1 -27 803.302 216.057   8
   2   1 -27 732.309 213.488   8
  -2  -1 -27 550.800 191.273  14
  -2   1 -27 534.909 208.003  14
   2  -1 -27 830.907 205.350  12
   2   1 -26 1247.70 230.647  12
  -2  -1 -26 456.957 183.734   8
   2   1 -26 1197.10 241.333   8
  -2   1 -26 546.131 189.476   8
   2  -1 -26 910.385 213.981   8
   2  -1 -26 979.389 216.830  12
  -2  -1 -26 338.144 190.170  14
   2  -1 -25 1363.25 222.427  12
   2  -1 -25 1327.11 229.124   8
  -2   1 -25 1779.60 246.173   8
  -2  -1 -25 1690.31 284.618   9
  -2  -1 -25 1247.57 225.322   8
   2   1 -25 1457.32 246.229  12
  -2  -1 -25 1638.82 260.317  14
   2   1 -25 1270.93 220.838   8
  -2  -1 -24 1563.83 272.052   9
  -2   1 -24 1088.10 203.502   8
   2  -1 -24 1281.11 232.260   8
   2  -1 -24 1860.69 252.100  12
  -2  -1 -24 960.315 208.133  14
  -2  -1 -24 840.513 198.937   8
   2   1 -24 1418.71 224.702   8
   2   1 -24 1828.15 239.023  12
   2  -1 -23 4409.32 346.257   8
  -2  -1 -23 3216.44 320.910  14
   2   1 -23 4629.19 351.710   8
  -2  -1 -23 3364.72 338.454   9
  -2   1 -23 3222.84 367.041  19
  -2   1 -23 3624.61 317.147   8
   2   1 -23 4293.01 364.805  12
  -2  -1 -23 3136.24 306.124   8
   2  -1 -23 5558.57 377.051  12
  -2   1 -22 2074.54 246.819   8
  -2   1 -22 2282.19 325.845  19
   2  -1 -22 3445.51 298.893  12
   2  -1 -22 2897.61 297.033   8
   2   1 -22 3309.59 299.919  12
  -2  -1 -22 1948.81 242.166   8
   2   1 -22 3301.00 298.496   8
  -2  -1 -22 2254.42 283.104   9
  -2  -1 -21 2119.68 284.751   9
   2  -1 -21 1961.84 243.450  12
  -2   1 -21 1782.42 294.849  19
   2   1 -21 2147.56 236.910  12
  -2  -1 -21 1614.76 213.669   8
   2  -1 -21 2017.28 233.028   8
  -2  -1 -21 1723.95 276.262  19
   2   1 -21 2178.72 233.318   8
  -2  -1 -20-17.9295 123.202   8
  -2  -1 -20 136.271 161.415   9
   2  -1 -20 444.046 156.469   8
   2   1 -20 325.990 160.426  12
  -2  -1 -20 231.542 192.079  19
  -2   1 -20 245.810 189.941  19
   2  -1 -20 604.826 162.666  12
   2  -1 -19 5547.33 333.234   8
  -2  -1 -19 4777.47 360.344   9
  -2   1 -19 4647.50 381.222  19
  -2  -1 -19 5292.02 317.218   8
   2  -1 -19 6166.48 347.956  12
  -2  -1 -11 2079.83 98.2032   2
  -2  -1 -10 12901.9 302.107   2
  -2  -1  -9 12460.4 310.377   2
  -2  -1  -8 2904.13 137.502   2
  -2  -1  -7 5475.60 201.523   2
  -2  -1  -6 18740.5 425.696   2
  -2  -1  -5 7443.94 241.032   2
  -2   1  -2 35781.7 665.261   3
  -2   1  -1 10553.9 277.640   3
  -2   1   0 3607.81 156.853   3
  -2   1   0 3371.49 144.445   4
   2   1   0 3479.18 99.3041   4
   2   1   1 11917.2 248.478   4
  -2   1   1 13263.1 319.768   4
   2   1   2 32646.2 559.071   4
  -2   1   2 29738.0 594.210   4
  -2   1   3 23984.1 525.026   4
   2   1   3 27756.2 509.195   4
  -2  -1   4 2123.05 91.4838   3
  -2   1   4 2137.15 131.723   4
   2   1   4 2009.22 116.470   4
   2   1   5 10015.3 299.157   4
  -2   1   5 10760.1 318.355   4
  -2  -1   5 10572.7 286.145   2
  -2  -1   5 9804.68 233.484   3
  -2  -1   6 11351.1 297.473   2
  -2  -1   6 11134.9 268.438   3
  -2   1   6 11503.3 350.756   4
   2   1   7 6501.92 275.081   4
  -2  -1   7 6137.03 248.451   4
  -2   1   7 6507.05 273.723   4
  -2  -1   7 6419.12 207.364   2
   2   1   8 3171.90 191.198   4
  -2   1   8 3592.34 225.499   4
  -2  -1   8 3798.72 196.439   4
  -2  -1   8 3709.14 153.866   2
  -2  -1   9 14353.1 330.321   2
  -2  -1   9 14570.4 442.834   4
  -2   1   9 14676.3 462.333   4
  -2  -1  10 10869.3 386.958   4
  -2  -1  10 10061.6 256.725   2
   2   1  10 10260.9 386.183   4
  -2   1  10 11074.7 408.618   4
  -2  -1  11 3079.17 117.063   2
   2   1  11 3550.65 240.762   4
  -2  -1  11 3657.50 227.520   4
  -2   1  11 3487.16 242.059   4
  -2  -1  12 2823.83 212.850   4
   2   1  12 2662.45 214.691   4
  -2   1  12 2564.50 223.073   4
   2  -1  13 1391.98 192.236   4
  -2  -1  13 874.512 148.169   4
   2   1  13 1315.32 177.864   4
  -2   1  13 868.037 159.874   4
   2  -1  14 3112.44 260.719   4
  -2   1  14 3409.02 270.788   4
  -2  -1  14 2946.50 235.290   4
   2   1  14 3010.48 245.326   4
  -2  -1  15 3277.63 266.111   4
   2  -1  15 3532.45 290.823   4
   2   1  15 3466.45 288.876   4
  -2   1  15 3048.33 272.847   4
  -2  -1  16 2410.35 248.308   4
   2   1  16 2070.70 234.307   4
   2  -1  16 2311.41 243.692   4
  -2   1  16 2767.11 272.105   4
  -2  -1  17 10475.6 506.762   4
   2  -1  17 10068.3 513.733   4
  -2   1  17 11083.4 537.526   4
   2   1  17 10618.6 516.788   4
   2  -1  18 12026.1 572.513   4
   2   1  18 11164.0 558.580   4
  -2   1  18 12674.9 597.931   4
  -2  -1  18 12551.8 577.071   4
   2  -1  19 3997.59 344.414   4
  -2   1  19 4439.40 372.747   4
  -2  -1  19 4190.70 353.093   4
   2   1  19 3493.34 333.980   4
   2   1  20 374.194 164.855   4
  -2   1  20 385.813 165.293   4
   2  -1  20 274.414 143.619   4
  -2  -1  20 592.709 192.027   4
  -2  -1  21 2039.06 280.950   4
  -2   1  21 2569.88 309.249   4
   2  -1  21 2261.56 285.693   4
   2   1  21 1830.63 271.568   4
   2   1  22 3191.81 353.743   4
  -2   1  22 3546.07 375.475   4
  -2  -1  22 3607.78 360.882   4
   2  -1  22 3234.67 350.883   4
   2  -1  23 2984.64 350.029   4
  -2  -1  23 3458.69 372.992   4
   2   1  23 3293.10 368.173   4
  -2   1  23 3707.62 398.103   4
  -2  -1  24 2312.01 324.947   4
  -2   1  24 1325.52 270.753   4
  -2   2 -35 379.493 138.391  14
   2   2 -35 550.283 148.703  14
  -2  -2 -35 251.484 123.756  14
  -2   2 -34-64.6603 132.963  14
   2  -2 -34 146.290 119.499  14
   2  -2 -34 36.5352 125.833  10
  -2  -2 -34 271.747 136.572  14
   2   2 -34 154.692 133.344  14
  -2   2 -34 2.35237 119.661   8
  -2   2 -33 141.159 151.944  14
  -2  -2 -33 87.5811 141.921  14
  -2  -2 -33 342.507 150.707  10
   2  -2 -33 319.555 146.953  14
   2   2 -33 41.8886 138.822  14
  -2   2 -33-42.9681 139.503   8
   2   2 -33 103.256 135.742   8
   2   2 -32 318.143 155.458   8
  -2   2 -32 324.367 171.773  14
   2  -2 -32 837.490 184.710  12
  -2  -2 -32 71.7845 143.170  14
   2  -2 -32 881.590 190.801  14
  -2  -2 -32 621.156 174.958  10
  -2   2 -32 445.431 171.439   8
   2   2 -31 240.514 156.121   8
  -2  -2 -31 329.365 163.922  10
  -2  -2 -31 243.810 166.247  14
   2  -2 -31 78.1196 165.244  14
   2  -2 -31 200.389 151.618  12
  -2   2 -31 323.460 187.181  14
  -2   2 -31 156.526 159.445   8
   2  -2 -30 553.102 189.084  14
  -2  -2 -30 839.771 210.014  10
   2   2 -30 1210.79 218.131   8
  -2   2 -30 939.221 214.106  14
  -2   2 -30 794.558 202.915   8
   2  -2 -30 1378.51 230.357  12
  -2  -2 -30 915.706 218.179  14
  -2   2 -29 3241.98 315.835   8
   2  -2 -29 3049.25 311.202  14
   2   2 -29 3659.42 333.870  12
  -2   2 -29 2861.27 322.274  14
   2   2 -29 3329.15 335.070   8
   2  -2 -29 3789.75 322.423  12
  -2  -2 -29 3027.43 315.141  14
  -2  -2 -29 3125.01 338.117  10
  -2   2 -28 1864.05 260.855   8
   2  -2 -28 2911.75 306.310  12
   2   2 -28 2388.02 274.816  12
   2   2 -28 2529.72 292.183   8
   2  -2 -28 2323.35 296.360  14
  -2  -2 -28 2191.31 282.974  14
  -2   2 -28 2023.81 285.597  14
  -2   2 -27 5.15025 168.602   8
   2   2 -27 198.374 160.442  12
   2   2 -27 15.9606 161.518   8
   2  -2 -27 119.119 154.287  12
  -2  -2 -27 300.520 179.548  14
   2   2 -26 1745.89 246.473  12
   2   2 -26 1287.57 227.615   8
  -2   2 -26 1076.09 215.960   8
  -2  -2 -26 1474.19 243.102  14
   2  -2 -26 1327.82 234.201  12
  -2   2 -25 3522.94 325.625   8
  -2  -2 -25 3789.46 345.106  14
   2  -2 -25 3666.07 325.401  12
   2   2 -25 3532.43 324.222  12
   2   2 -25 3212.93 328.029   8
   2  -2 -24 949.183 210.130  12
  -2  -2 -24 598.722 210.201   9
   2   2 -24 872.810 232.274   8
   2   2 -24 636.891 207.362  12
  -2  -2 -24 179.895 165.572  14
  -2  -2 -24 450.151 176.409   8
   2   2 -23 474.101 173.422  12
  -2   2 -23 400.096 206.347  19
   2  -2 -23 444.970 173.046  12
  -2  -2 -23 674.343 209.987   9
  -2  -2 -23 262.592 164.695  14
  -2  -2 -23 313.360 143.491   8
  -2  -2 -22 814.058 194.638  14
   2   2 -22 1044.99 187.732  12
  -2  -2 -22 1146.29 248.613   9
   2  -2 -22 765.571 177.191   8
  -2  -2 -22 1020.81 194.294   8
  -2   2 -22 1192.85 262.932  19
   2  -2 -22 1074.57 199.063  12
  -2   2 -21 2837.08 330.593  19
   2  -2 -21 3227.62 281.935  12
   2   2 -21 2924.67 271.823  12
  -2  -2 -21 2694.50 274.394  14
  -2  -2 -21 2841.07 299.489   9
  -2  -2 -21 2824.23 265.889   8
   2  -2 -21 3092.90 269.040   8
  -2   2 -20 3614.03 364.078  19
   2  -2 -20 4720.51 338.437   8
  -2  -2 -20 4024.53 305.464   8
  -2  -2 -20 3689.17 336.579   9
   2  -2 -20 5494.24 357.877  12
   2   2 -20 4853.30 368.664  12
  -2  -2 -20 3648.60 318.795  14
   2  -2 -19 331.243 140.385   8
  -2  -2 -19 2.23354 110.439   8
   2  -2 -19 502.624 157.588  12
   2   2 -19 277.080 159.260  12
  -2  -2 -19 40.9389 125.063  14
  -2  -2 -19 147.126 137.858   9
  -2   2 -19 115.198 158.968  19
  -2  -2 -18 1103.39 178.726  14
  -2  -2 -18 1364.98 228.129   9
  -2  -2 -18 1124.88 170.239   8
  -2   2 -18 755.407 190.701  19
  -2  -2 -11 610.053 86.8873   2
  -2  -2  -5 27476.7 620.935   1
  -2  -2  -4 113491. 1864.39   1
  -2   2  -3 20154.0 449.506   3
  -2  -2  -3 20423.7 507.675   1
  -2   2  -2 754.212 81.8168   3
  -2  -2  -2 806.418 102.359   1
  -2   2  -1 12277.4 341.199   3
   2   2  -1 11420.4 295.215   4
  -2  -2  -1 12127.6 365.020   1
  -2   2   0 15613.4 425.334   4
  -2  -2   0 15492.9 428.225   1
  -2   2   1 12558.7 372.081   4
   2   2   1 12336.4 320.340   4
  -2  -2   1 12594.8 374.590   1
   2   2   2 616.701 78.6695   4
  -2   2   2 556.888 85.7045   4
  -2  -2   2 675.926 90.6316   1
   2   2   3 20262.6 469.107   4
  -2   2   3 19988.1 513.401   4
  -2  -2   3 20933.7 506.862   1
  -2   2   4 101747. 1788.70   4
  -2  -2   4 101135. 1733.47   1
  -2   2   5 25753.6 640.509   4
   2   2   5 27355.3 607.571   4
  -2   2   6 3653.85 219.889   4
   2   2   6 4008.82 221.688   4
   2   2   7 2903.49 191.093   4
  -2   2   7 2582.73 192.659   4
  -2   2   8 1532.04 179.331   4
   2   2   8 1280.01 146.607   4
  -2   2   9 3059.84 225.732   4
   2   2   9 3016.34 210.315   4
  -2   2  10 1315.33 174.679   4
  -2  -2  10 1220.19 124.041   2
   2   2  10 806.028 123.780   4
  -2  -2  11 604.454 78.1477   2
  -2   2  11 608.719 120.613   4
   2   2  11 720.411 139.388   4
  -2  -2  12 15161.7 523.344   4
  -2   2  12 15291.9 577.217   4
  -2   2  13 4317.47 305.328   4
   2   2  13 4638.86 303.160   4
  -2  -2  13 4705.39 286.832   4
   2   2  14 431.163 139.792   4
  -2   2  14 521.352 142.171   4
  -2  -2  14 404.826 129.481   4
  -2  -2  15 4649.33 321.780   4
  -2   2  15 4914.80 342.432   4
   2   2  15 4967.04 343.518   4
   2  -2  16 5922.32 386.597   4
  -2   2  16 5590.43 383.938   4
   2   2  16 5278.58 368.206   4
  -2  -2  16 5522.86 360.960   4
   2  -2  17 2364.18 263.002   4
  -2   2  17 2214.74 264.538   4
  -2  -2  17 2668.68 263.646   4
   2   2  17 2683.61 283.032   4
   2   2  18 1168.53 209.654   4
  -2  -2  18 1118.38 199.602   4
  -2   2  18 1031.54 204.173   4
   2  -2  18 1163.42 208.711   4
  -2   2  19 169.098 145.213   4
   2  -2  19 71.5411 136.525   4
   2   2  19 179.897 124.842   4
  -2  -2  19 98.2491 114.572   4
   2   2  20 4556.75 398.837   4
   2  -2  20 4766.59 397.727   4
  -2   2  20 5533.74 437.089   4
  -2  -2  20 4623.82 387.998   4
  -2  -2  21 2527.15 304.303   4
   2   2  21 2186.90 294.188   4
   2  -2  21 2156.64 294.489   4
  -2   2  21 2500.23 307.302   4
   2   2  22 1391.02 251.587   4
   2  -2  22 1244.74 250.893   4
  -2   2  22 1170.94 239.018   4
  -2  -2  22 1303.49 229.292   4
   2  -2  23 451.854 173.716   4
   2   2  23 219.330 159.172   4
  -2   2  23 524.632 180.746   4
  -2  -2  23 555.147 185.160   4
  -2  -3 -34 1443.83 181.743  14
   2   3 -34 1086.15 176.402  14
  -2  -3 -34 1442.19 182.882  10
  -2   3 -34 1456.43 195.775   8
   2  -3 -34 1616.80 191.441  10
  -2   3 -34 1272.57 185.493  14
   2  -3 -33 168.021 143.132  10
  -2   3 -33 384.646 148.190  14
   2  -3 -33 542.515 151.883  14
  -2  -3 -33 287.176 153.332  10
   2   3 -33 288.528 146.914  14
  -2   3 -33 235.592 131.239   8
  -2  -3 -33 290.282 150.249  14
   2   3 -33 67.2083 120.755   8
   2  -3 -32 195.081 143.437  14
   2   3 -32 201.597 140.481   8
  -2   3 -32 329.629 156.307   8
  -2   3 -32 356.161 167.024  14
  -2  -3 -32 95.3217 155.203  10
   2  -3 -32 241.267 138.314  12
  -2  -3 -32 576.045 167.739  14
   2  -3 -31 1842.72 231.358  12
  -2  -3 -31 1747.05 236.176  14
   2  -3 -31 1768.23 226.464  14
  -2  -3 -31 2094.38 262.685  10
  -2   3 -31 1392.53 225.933  14
  -2   3 -31 1773.96 223.422   8
   2   3 -31 1720.77 236.991   8
   2  -3 -30 1037.04 218.497  12
  -2   3 -30 1132.96 218.177   8
  -2  -3 -30 804.230 219.457  10
   2  -3 -30 1164.39 203.304  14
   2   3 -30 888.696 195.791   8
  -2  -3 -30 731.291 198.533  14
  -2   3 -30 731.130 193.858  14
  -2   3 -29 136.948 153.847   8
   2   3 -29 231.962 166.229   8
   2  -3 -29 544.720 193.119  12
  -2  -3 -29 669.592 194.285  14
   2  -3 -29 491.490 181.115  14
  -2  -3 -29 187.750 188.605  10
  -2   3 -29 460.107 193.451  14
   2  -3 -28 2392.80 275.383  12
  -2  -3 -28 2394.15 310.028  10
  -2  -3 -28 2066.66 272.558  14
   2   3 -28 2285.48 271.819  12
   2   3 -28 2280.89 269.296   8
   2  -3 -28 2438.55 265.475  14
  -2   3 -28 1715.18 277.474  14
  -2   3 -28 2159.77 269.068   8
   2  -3 -27 3776.29 333.063  14
   2   3 -27 3086.54 316.186   8
  -2  -3 -27 3497.82 333.462  14
   2  -3 -27 3865.51 336.363  12
   2   3 -27 4041.29 340.923  12
  -2   3 -27 3148.75 330.244   8
   2  -3 -26 1662.43 237.443  14
  -2  -3 -26 1522.35 261.318  14
  -2   3 -26 1470.01 245.142   8
   2   3 -26 1457.08 234.983  12
   2   3 -26 1534.80 241.498   8
   2  -3 -26 1904.65 270.424  12
   2   3 -25 270.854 168.027  12
  -2  -3 -25 426.501 195.981  14
   2  -3 -25 111.855 154.227  12
   2  -3 -25 266.177 164.764  14
  -2  -3 -24 2213.81 276.185  14
   2  -3 -24 1913.84 255.744  14
   2  -3 -24 2247.90 268.713  12
   2   3 -24 2048.40 267.148  12
   2  -3 -23 2179.48 270.325  12
   2   3 -23 1703.07 249.580  12
  -2   3 -23 2140.13 337.621  19
  -2  -3 -23 2632.34 294.512  14
  -2  -3 -22 1252.05 223.720  14
   2  -3 -22 1573.02 235.388  12
   2   3 -22 1413.27 229.649  12
  -2   3 -22 1370.57 273.232  19
  -2  -3 -22 1750.60 288.754   9
   2   3 -21 190.355 142.059  12
  -2   3 -21 181.080 189.907  19
   2  -3 -21 234.121 145.514  12
  -2  -3 -21 128.383 175.265   9
  -2  -3 -21 317.031 152.085  14
  -2  -3 -20 457.313 164.548  14
  -2  -3 -20 437.313 201.309   9
  -2   3 -20 513.179 205.940  19
   2  -3 -20 677.431 170.455  12
   2   3 -20 526.211 164.116  12
  -2  -3 -19 947.093 230.324   9
  -2   3 -19 624.470 203.194  19
  -2  -3 -19 822.866 180.232  14
   2  -3 -19 685.106 160.777  12
   2  -3 -18 1209.26 195.634  12
  -2  -3 -18 1068.24 212.007   9
  -2  -3 -18 1124.03 182.584  14
  -2   3 -18 1244.58 227.994  19
  -2   3 -17 2684.18 289.069  19
   2  -3 -17 3561.98 279.762  12
  -2  -3 -17 2965.85 291.176   9
  -2  -3  -8 6127.37 296.955   1
  -2  -3  -7 47239.8 1025.58   1
  -2  -3  -6 76857.1 1453.15   1
  -2  -3  -5 22510.8 623.903   1
  -2   3  -4 2463.22 148.610   3
  -2  -3  -4 2684.09 201.801   1
  -2   3  -3 36679.2 753.453   3
  -2  -3  -3 36435.5 860.028   1
  -2  -3  -2 26122.8 679.915   1
  -2   3  -2 25675.6 610.038   3
  -2  -3  -1 2576.03 200.493   1
   2   3  -1 2115.70 154.059   4
   2   3   0 34.1236 54.0838   4
  -2  -3   0 70.7754 82.3739   1
  -2   3   0 29.7796 73.0149   4
  -2  -3   1 4370.81 250.658   1
   2   3   1 4297.31 224.307   4
  -2   3   1 4209.05 252.439   4
  -2  -3   2 16560.8 519.416   1
  -2   3   2 16535.0 534.157   4
  -2   3   3 34035.7 848.473   4
  -2  -3   3 35997.0 841.106   1
  -2   3   4 3299.54 227.263   4
   2   3   4 3267.79 213.950   4
  -2  -3   4 3154.05 213.450   1
  -2   3   5 25650.0 703.395   4
  -2  -3   5 25187.1 665.761   1
  -2   3   6 62785.0 1326.73   4
  -2  -3   6 62332.1 1256.89   1
  -2   3   7 40820.3 1006.94   4
  -2  -3   7 41955.5 938.244   1
   2   3   8 6303.58 319.134   4
  -2   3   8 5561.18 322.018   4
  -2   3   9 3039.58 247.045   4
   2   3   9 3054.91 231.548   4
  -2   3  10 10446.4 460.481   4
   2   3  10 9184.14 416.823   4
   2   3  11 7553.44 398.243   4
  -2   3  11 6940.12 394.232   4
   2   3  12 1372.94 197.725   4
  -2   3  12 1298.98 184.796   4
   2   3  13 5357.91 353.263   4
  -2   3  13 5182.22 362.440   4
   2   3  14 12470.7 554.124   4
  -2   3  14 12433.2 568.690   4
  -2  -3  15 7692.52 427.770   4
   2   3  15 6861.33 425.971   4
  -2   3  15 6743.67 442.997   4
  -2  -3  16 619.782 145.500   4
   2   3  16 375.179 146.098   4
  -2   3  16 250.743 134.116   4
   2   3  17 2524.62 283.242   4
  -2  -3  17 2855.09 288.826   4
  -2   3  17 2471.08 298.639   4
  -2   3  18 2971.32 316.292   4
   2   3  18 2672.94 293.365   4
  -2  -3  18 3115.75 309.738   4
   2  -3  18 3049.04 318.089   4
  -2   3  19 342.861 167.642   4
  -2  -3  19 210.464 157.106   4
   2  -3  19-116.914 132.980   4
   2   3  19 227.924 158.328   4
   2   3  20 229.774 162.004   4
   2  -3  20 467.126 191.891   4
  -2   3  20 337.438 172.252   4
  -2  -3  20 345.796 154.014   4
   2   3  21 863.246 225.918   4
  -2  -3  21 633.034 205.930   4
   2  -3  21 580.172 188.961   4
  -2   3  21 518.343 182.470   4
  -2   3  22 619.701 216.674   4
   2   3  22 638.609 245.535   4
   2  -3  22 904.772 226.107   4
  -2  -3  22 690.447 189.736   4
  -2   4 -34 205.611 111.632   8
   2  -4 -34 459.759 134.893  10
  -2   4 -33 179.208 114.874   8
  -2  -4 -33 77.3009 118.458  14
  -2  -4 -33 229.035 136.227  10
   2   4 -33 260.837 129.436  14
   2   4 -33 173.181 123.682   8
   2  -4 -33 207.379 139.527  10
  -2   4 -32 777.592 167.939  14
  -2  -4 -32 543.726 149.609  14
  -2  -4 -32 799.278 179.631  10
   2  -4 -32 608.540 175.632  10
   2   4 -32 694.505 162.147   8
   2  -4 -32 756.530 156.658  12
  -2   4 -32 642.362 164.266   8
  -2   4 -31 68.0580 150.320  14
  -2  -4 -31 170.005 154.367  10
   2   4 -31 449.520 155.407   8
   2  -4 -31 55.6775 134.161  12
  -2   4 -31 358.186 155.113   8
  -2  -4 -31 64.1434 140.018  14
  -2   4 -30 354.854 181.216  14
  -2   4 -30 242.348 158.326   8
  -2  -4 -30 506.320 173.232  14
  -2  -4 -30 108.716 156.197  10
   2  -4 -30 731.257 183.647  12
   2   4 -30 388.383 167.400   8
  -2  -4 -29 1708.17 254.457  10
  -2  -4 -29 1302.78 218.408  14
  -2   4 -29 876.785 210.069   8
   2  -4 -29 1697.50 237.171  12
   2   4 -29 1230.40 222.240   8
  -2   4 -29 1067.20 216.501  14
   2  -4 -28 1566.89 234.012  12
  -2   4 -28 1347.67 232.527   8
  -2  -4 -28 1602.46 265.499  10
  -2  -4 -28 1095.06 215.349  14
  -2   4 -28 1598.20 245.118  14
   2   4 -28 1232.09 218.461   8
  -2  -4 -27 1026.87 233.744  14
  -2  -4 -27 674.459 226.278  10
   2  -4 -27 488.561 184.490  12
   2   4 -27 229.318 158.765   8
   2   4 -27 419.243 181.140  12
  -2  -4 -26 2536.29 284.858  14
  -2  -4 -26 2519.01 320.634  10
   2   4 -26 2541.62 295.071  12
   2  -4 -26 2250.46 282.476  12
  -2  -4 -25 5206.44 388.944  14
   2  -4 -25 4491.58 361.957  12
   2   4 -25 4383.01 368.636  12
   2  -4 -24 1178.35 212.670  12
   2   4 -24 1130.65 223.545  12
  -2  -4 -24 1175.41 226.961  14
   2   4 -23 70.5511 164.362  12
   2  -4 -23 103.389 172.357  12
   2   4 -22 1041.22 214.441  12
  -2   4 -22 929.596 255.650  19
  -2  -4 -22 1315.63 224.533  12
  -2  -4 -22 1005.67 204.426  14
   2  -4 -22 921.960 210.019  12
  -2   4 -21 1896.30 311.063  19
  -2  -4 -21 2115.65 263.472  14
   2   4 -21 1705.46 253.378  12
   2  -4 -21 1863.97 247.907  12
  -2  -4 -21 2210.78 263.465  12
  -2   4 -20 601.787 224.508  19
  -2  -4 -20 644.653 161.456  12
   2  -4 -20 341.272 170.168  12
  -2  -4 -20 322.986 144.914  14
  -2  -4 -19 84.3758 127.563  12
   2  -4 -19 104.880 136.110  12
  -2   4 -19 55.2381 172.741  19
  -2  -4 -19 252.842 130.245  14
   2  -4 -18 996.741 193.753  12
  -2   4 -18 699.002 221.490  19
  -2  -4 -18 404.082 158.883  12
  -2  -4 -18 565.405 179.953  14
  -2  -4 -18 636.318 210.129   9
   2  -4 -17 83.7769 142.766  12
  -2  -4 -17 195.300 173.563   9
  -2  -4 -17 178.069 118.500  14
  -2   4 -17-38.2168 161.935  19
  -2  -4 -17 204.674 118.371  12
  -2   4 -16 687.600 200.537  19
  -2  -4 -16 730.320 176.898  14
  -2  -4 -16 681.686 192.483   9
   2  -4 -16 846.728 162.570  12
  -2  -4 -15 2090.43 274.845   9
  -2   4 -15 1691.31 238.507   6
   2  -4 -15 1224.84 181.531  12
  -2  -4  -9 31211.3 859.811   1
  -2  -4  -8 15727.5 564.437   1
  -2  -4  -7 11328.8 469.247   1
  -2  -4  -6 2728.72 226.509   1
  -2  -4  -5 9464.45 444.426   1
  -2   4  -5 9268.65 325.555   3
  -2  -4  -4 9532.69 419.606   1
  -2   4  -4 8678.17 315.317   3
  -2  -4  -3 2301.58 220.856   1
  -2   4  -3 2141.04 169.842   3
  -2   4  -2 134.112 71.3549   3
  -2  -4  -2 248.473 98.7358   1
  -2  -4  -1 1891.18 196.676   1
  -2   4   0 1271.03 169.163   4
   2   4   0 1393.57 147.062   4
  -2  -4   0 1442.33 169.601   1
  -2   4   1 1704.01 183.017   4
  -2  -4   1 2043.94 201.594   1
   2   4   1 1937.84 182.811   4
  -2   4   2 246.098 102.635   4
   2   4   2 415.846 102.525   4
  -2  -4   2 376.804 102.321   1
   2   4   3 4172.56 259.737   4
  -2  -4   3 4335.91 300.458   1
  -2   4   3 4714.51 339.404   4
  -2  -4   4 6578.46 344.489   1
   2   4   4 6111.57 321.301   4
  -2   4   4 6260.43 347.622   4
  -2   4   5 8033.04 415.187   4
  -2  -4   5 8249.59 398.378   1
  -2   4   6 3752.95 284.393   4
  -2  -4   6 3712.34 258.003   1
   2   4   6 3415.59 257.538   4
   2   4   7 13666.5 523.730   4
  -2  -4   7 14062.4 520.020   1
  -2   4   7 13740.5 572.035   4
   2   4   8 18923.2 641.565   4
  -2  -4   8 19234.4 611.087   1
  -2   4   8 19078.8 676.391   4
  -2   4   9 21692.8 769.414   4
  -2  -4   9 20653.9 666.501   1
  -2   4  10 2442.48 259.888   4
   2   4  10 2264.97 237.489   4
   2   4  11 4212.29 310.817   4
  -2   4  11 4461.30 340.168   4
  -2   4  12 10008.3 524.069   4
   2   4  12 9223.52 476.094   4
  -2   4  13 11317.9 576.153   4
   2   4  13 10176.7 517.125   4
   2   4  14 1609.04 233.695   4
  -2   4  14 2095.62 272.876   4
  -2   4  15 236.175 140.971   4
   2   4  15 762.145 188.289   4
  -2  -4  16 1101.75 197.746   4
   2   4  16 754.483 191.257   4
  -2   4  16 601.648 184.749   4
  -2  -4  17 726.186 181.674   4
  -2   4  17 860.715 229.833   4
   2   4  17 508.565 187.180   4
   2   4  18 659.244 195.646   4
  -2   4  18 803.318 222.710   4
  -2  -4  18 759.579 186.202   4
   2  -4  19 331.491 160.412   4
   2   4  19 332.305 174.538   4
  -2   4  19-32.7405 155.193   4
  -2  -4  19 231.813 140.910   4
  -2  -4  20 152.373 125.091   4
   2  -4  20-2.44428 172.470   4
   2   4  20 114.911 175.231   4
  -2   4  20 163.415 160.330   4
  -2   4  21 1015.97 246.517   4
  -2  -4  21 661.806 176.612   4
   2  -4  21 1455.02 267.899   4
   2   4  21 1200.87 251.451   4
   2  -5 -33 216.340 118.468  10
  -2   5 -33 248.967 120.529   8
  -2  -5 -32 87.8904 125.571  10
   2   5 -32 238.162 130.201  14
  -2   5 -32-110.668 118.750   8
   2   5 -32 67.8215 108.788   8
   2  -5 -32 438.786 84.2579  10
   2  -5 -31 501.892 143.044  12
   2   5 -31 181.414 133.033   8
   2  -5 -31 277.826 137.614  10
  -2  -5 -31 401.311 154.897  10
  -2   5 -31 361.173 155.707   8
  -2   5 -30 35.3015 136.486   8
   2  -5 -30 33.2322 149.621  10
   2  -5 -30 52.5320 138.281  12
  -2  -5 -30-177.580 158.295  10
   2   5 -30-79.5045 142.994   8
  -2  -5 -30-97.9419 127.719  18
  -2  -5 -30 163.018 134.108  14
   2  -5 -29 233.669 137.779  12
  -2  -5 -29 495.161 185.254  10
  -2  -5 -29 580.620 189.392  18
  -2   5 -29 211.012 169.931   8
   2   5 -29-17.3724 142.641   8
  -2  -5 -29 136.990 154.452  14
   2   5 -28 1123.49 210.322   8
  -2  -5 -28 1837.94 239.417  14
  -2  -5 -28 1737.50 253.191  10
  -2   5 -28 1720.54 243.317   8
   2  -5 -28 1375.19 221.767  12
  -2  -5 -27 1478.60 254.619  10
   2  -5 -27 1491.98 226.167  12
  -2  -5 -27 1170.38 214.430  14
   2   5 -26 307.985 171.046  12
   2  -5 -26 299.022 183.532  12
  -2  -5 -26 286.708 165.240  14
  -2  -5 -26 246.016 200.803  10
   2  -5 -25-75.4970 152.549  12
   2   5 -25-8.72062 152.268  12
  -2  -5 -25 538.459 215.010  10
  -2  -5 -25 203.874 184.499  14
  -2  -5 -24 1308.74 231.094  14
   2  -5 -24 962.317 210.587  12
  -2  -5 -24 1010.85 204.048  12
  -2  -5 -24 1278.33 253.373  10
  -2  -5 -23 239.222 191.663  10
   2  -5 -23 482.123 198.221  12
  -2  -5 -23 450.999 179.308  12
  -2  -5 -23 378.136 155.342  14
   2   5 -23 874.175 217.105  12
  -2  -5 -22 298.978 170.729  10
  -2  -5 -22 606.424 178.456  14
   2  -5 -22 373.922 173.820  12
  -2  -5 -22 784.488 189.696  12
   2   5 -22 637.478 202.013  12
  -2  -5 -21 143.060 139.216  12
  -2  -5 -21 441.425 200.209  14
   2  -5 -21 247.772 162.714  12
   2  -5 -20 2135.16 283.448  12
  -2  -5 -20 2306.86 276.592  12
  -2  -5 -20 2152.97 262.996  14
  -2   5 -20 2120.50 336.264  19
  -2  -5 -19 1491.96 209.032  14
  -2  -5 -19 1498.31 214.197  12
  -2   5 -19 1227.87 257.822  19
   2  -5 -19 1953.28 249.791  12
  -2  -5 -18 145.843 151.695  12
  -2  -5 -18 112.905 140.039  14
   2  -5 -18 5.84283 149.235  12
  -2   5 -18 209.278 182.599  19
   2  -5 -17 227.746 133.578  12
  -2  -5 -17 231.944 131.206  12
  -2  -5 -17 227.738 129.081  14
  -2   5 -17-79.9058 157.468  19
  -2  -5 -16 3063.10 255.989  14
   2  -5 -16 2440.49 255.816  12
  -2   5 -16 2537.25 290.606  19
  -2   5 -16 2496.96 280.672   6
  -2  -5 -16 3013.55 279.401  12
  -2   5 -15 1937.69 269.222  19
  -2  -5 -15 2354.81 243.835  12
  -2   5 -15 1894.74 240.302   6
   2  -5 -15 1965.56 237.356  12
  -2  -5 -14 5240.84 336.287  12
   2  -5 -14 4918.50 335.481  12
  -2   5 -14 5002.23 351.425   6
  -2   5 -13 1806.63 229.069   6
   2  -5 -13 1309.40 196.954  12
   2  -5 -12 765.696 170.480   1
  -2  -5 -10 1053.20 194.942   1
  -2  -5  -9 729.334 152.663   1
  -2  -5  -8 2026.10 231.686   1
  -2  -5  -7 6072.46 387.469   1
  -2  -5  -6 8389.76 461.267   1
  -2  -5  -5 3973.75 310.580   1
  -2  -5  -4 290.835 120.025   1
  -2  -5  -3 2484.25 253.516   1
  -2   5  -3 2384.50 194.444   3
  -2   5  -2 2762.47 227.244   3
  -2  -5  -2 2830.54 266.698   1
  -2  -5  -1 2313.69 243.603   1
   2   5   0 188.853 101.188   4
  -2  -5   0 32.8298 102.200   1
  -2   5   1 1936.25 222.060   4
  -2  -5   1 2081.31 226.589   1
   2   5   1 1894.46 203.950   4
  -2   5   2 3229.36 287.494   4
  -2  -5   2 3579.18 288.209   1
   2   5   2 3409.56 283.329   4
  -2   5   3 2337.34 246.511   4
  -2  -5   3 2606.01 248.562   1
   2   5   3 2181.07 233.841   4
   2   5   4 208.123 107.675   4
  -2   5   4 283.379 122.093   4
  -2  -5   4 312.946 122.609   1
  -2  -5   5 4034.84 308.731   1
   2   5   5 4122.97 301.275   4
  -2   5   5 3781.79 315.764   4
  -2  -5   6 6443.94 382.724   1
  -2   5   6 6502.39 414.261   4
  -2  -5   7 6688.81 389.914   1
  -2   5   7 6207.04 413.513   4
   2   5   8 2576.16 261.275   4
  -2  -5   8 1824.74 212.563   1
  -2   5   8 2340.48 260.787   4
  -2  -5   9 1036.16 173.537   1
  -2   5   9 1189.99 194.694   4
   2   5   9 1430.47 207.684   4
   2   5  10 1772.18 229.629   4
  -2   5  10 1195.11 215.427   4
  -2   5  11 2791.65 305.991   4
   2   5  11 2472.17 285.488   4
  -2   5  12 818.985 204.596   4
   2   5  12 807.102 195.466   4
   2   5  13 1498.85 227.461   4
  -2   5  13 1191.01 226.444   4
  -2   5  14 5325.67 438.696   4
   2   5  14 5389.83 420.086   4
  -2   5  15 2154.79 308.517   4
   2   5  15 1964.53 287.457   4
  -2   5  16 2563.92 333.693   4
   2   5  16 2600.26 309.750   4
  -2   5  17 221.323 176.721   4
   2   5  17 651.137 217.599   4
  -2  -5  18 407.067 177.968   4
  -2   5  18-0.69218 155.936   4
   2   5  18 411.815 208.947   4
   2   5  19 2281.03 340.524   4
  -2   5  19 2155.86 332.990   4
  -2   6 -31 389.889 137.236   8
   2   6 -31 710.075 147.055   8
  -2  -6 -31 808.687 156.746  10
   2  -6 -31 486.402 141.230  10
   2  -6 -30 757.999 155.184  12
  -2  -6 -30 664.973 148.911  18
   2  -6 -30 854.030 181.292  10
  -2  -6 -30 762.821 178.999  10
   2   6 -30 417.059 142.213   8
  -2   6 -30 777.315 163.465   8
   2  -6 -29 651.502 159.714  12
  -2   6 -29 542.858 168.161   8
   2   6 -29 564.749 159.393   8
  -2  -6 -29 348.265 147.715  18
   2  -6 -29 611.205 168.213  10
  -2  -6 -29 571.468 169.899  10
   2  -6 -28 115.880 147.878  10
  -2  -6 -28 229.589 164.893  18
  -2  -6 -28 515.873 179.084  10
   2  -6 -28 61.4459 138.984  12
   2   6 -28 587.400 172.183   8
   2  -6 -27 395.520 175.653  12
  -2  -6 -27-177.287 161.453  10
  -2  -6 -26-65.1323 175.696  10
   2  -6 -26 182.315 168.928  12
   2  -6 -25 47.5976 184.081  12
  -2  -6 -25 375.539 166.460  12
  -2  -6 -25 350.703 181.455  10
   2   6 -25 67.2955 145.430  12
  -2  -6 -24 1978.42 271.189  10
  -2  -6 -24 1934.72 250.215  12
   2   6 -24 2362.70 299.793  12
   2  -6 -24 1531.04 238.004  12
  -2  -6 -23 1626.71 261.779  10
  -2  -6 -23 2133.62 262.803  12
   2   6 -23 1709.30 263.832  12
   2  -6 -23 1534.15 251.852  12
  -2  -6 -22 796.161 215.718  12
   2  -6 -22 694.743 205.851  12
  -2  -6 -22 1152.53 245.359  10
   2  -6 -21 1550.98 238.137  12
  -2  -6 -21 1431.74 249.542  10
  -2  -6 -21 1522.65 229.246  12
  -2  -6 -20 4692.34 385.401  10
   2  -6 -20 4759.95 382.561  12
  -2  -6 -20 4815.15 363.321  12
   2  -6 -19 1719.44 242.295  12
  -2  -6 -19 1632.84 262.135  10
  -2  -6 -19 1486.03 237.541  12
  -2   6 -18 1313.99 261.302  19
  -2  -6 -18 1197.45 227.643  10
  -2  -6 -18 1944.61 258.029  12
   2  -6 -18 1280.45 228.036  12
  -2  -6 -17 6385.40 419.857  10
  -2  -6 -17 6489.52 407.834  12
   2  -6 -17 6091.05 411.137  12
  -2  -6 -16 5423.35 378.030  12
  -2  -6 -16 5086.65 377.913  10
  -2   6 -16 5452.85 410.635   6
   2  -6 -16 4808.16 354.553  12
  -2   6 -15 809.910 195.469   6
   2  -6 -15 634.736 180.353  12
  -2  -6 -15 875.538 192.113  10
  -2  -6 -15 1011.56 189.067  12
  -2   6 -14 2929.12 318.613   6
  -2  -6 -14 2318.48 277.091  12
  -2  -6 -14 2273.25 270.815  10
  -2   6 -13 2347.51 266.508   6
   2  -6 -13 2659.88 268.214  12
   2   6 -13 2775.13 271.315   6
  -2  -6 -13 2357.53 252.549  10
  -2  -6 -13 2345.48 247.422  12
   2  -6 -12 736.476 183.266  12
   2   6 -12 921.124 193.403   6
  -2   6 -12 808.756 186.431   6
  -2  -6 -12 747.056 179.591  10
  -2  -6 -12 1160.68 192.624  12
   2  -6 -11 1135.00 216.135   1
  -2   6 -11 1921.13 239.317   6
   2  -6 -11 1252.10 189.767  12
  -2  -6 -11 1301.74 192.148  10
  -2  -6 -11 1873.92 218.622  12
  -2  -6 -10 246.907 141.709  12
  -2   6 -10 26.6353 120.571   6
  -2  -6 -10-132.308 123.195  10
   2  -6 -10-141.129 139.070   1
   2  -6 -10 40.1686 123.461  12
  -2  -6 -10-120.891 128.807   1
  -2  -6  -9 1881.24 257.331   1
  -2  -6  -9 1591.34 205.040  12
  -2   6  -9 1798.26 224.012   6
   2  -6  -9 1548.66 203.079  12
  -2  -6  -8 4496.66 376.737   1
  -2  -6  -7 2788.19 301.598   1
  -2  -6  -6 416.099 159.592   1
  -2  -6  -5 3662.09 331.212   1
  -2  -6  -4 15545.4 683.392   1
  -2  -6  -3 14027.3 634.384   1
  -2  -6  -2 2485.56 275.352   1
  -2  -6  -1 19521.9 752.236   1
  -2   6  -1 16971.1 633.467   3
  -2  -6   0 39964.9 1157.07   1
  -2  -6   1 20794.1 779.060   1
  -2   6   2 3065.56 303.536   4
   2   6   2 3094.06 290.678   4
  -2  -6   2 2586.88 278.937   1
  -2   6   3 14579.3 654.826   4
   2   6   3 14757.3 621.773   4
  -2  -6   3 15536.0 663.309   1
  -2   6   4 14630.1 667.344   4
  -2  -6   4 13890.2 627.216   1
   2   6   4 12587.3 587.917   4
  -2  -6   5 5589.94 394.030   1
   2   6   5 4923.58 367.742   4
  -2   6   5 5096.19 401.022   4
   2   6   6 512.655 152.995   4
  -2   6   6 562.678 173.018   4
  -2  -6   6 329.752 139.164   1
  -2   6   7 4031.88 372.658   4
  -2  -6   7 3931.13 332.069   1
   2   6   7 4069.15 347.353   4
  -2  -6   8 3781.54 332.792   1
   2   6   8 3730.65 358.903   4
  -2   6   8 3638.03 364.768   4
  -2   6   9 2035.57 283.686   4
  -2  -6   9 2090.39 200.936   5
  -2  -6   9 2011.09 258.858   1
   2  -6   9 1811.01 251.947   1
   2   6   9 1599.97 245.267   4
   2  -6  10-2.36557 118.207   1
   2   6  10 96.7839 142.403   4
  -2  -6  10-43.0937 105.756   5
  -2   6  10 62.9727 149.013   4
   2   6  11 1811.32 264.692   4
  -2  -6  11 1993.05 203.458   5
   2  -6  11 2082.91 259.225   1
  -2   6  11 2054.49 297.355   4
  -2   6  12 2188.61 311.286   4
   2   6  12 1621.38 254.441   4
  -2   6  13 1374.41 260.196   4
   2   6  13 1500.03 273.677   4
   2   6  14 2124.07 315.484   4
  -2   6  14 2342.10 316.813   4
   2   6  15 839.231 241.874   4
  -2   6  15 741.025 237.059   4
  -2   6  16 7121.59 550.950   4
   2   6  16 7092.94 532.714   4
   2   6  17 6718.04 538.702   4
  -2   6  17 6281.74 543.273   4
  -2  -7 -30 560.911 134.923  10
  -2   7 -30 283.821 120.860   8
  -2   7 -29 143.456 123.024   8
   2  -7 -29 278.785 124.511  12
  -2  -7 -29 187.820 134.023  10
   2  -7 -29 316.480 129.009  10
  -2  -7 -29 228.799 126.792  18
   2   7 -29 521.666 139.484   8
   2  -7 -28 204.203 132.880  12
   2  -7 -28 237.813 134.517  10
   2   7 -28 242.945 134.429   8
  -2  -7 -28 122.809 132.396  18
  -2  -7 -28 231.009 142.038  10
  -2  -7 -27 208.573 151.210  18
  -2  -7 -27 383.276 156.158  10
   2  -7 -27-166.554 142.543  12
   2  -7 -27-70.1110 142.059  10
   2  -7 -26 1138.52 195.378  12
  -2  -7 -26 1144.61 211.003  18
  -2  -7 -26 1093.22 203.957  10
   2  -7 -26 927.666 193.373  10
   2  -7 -25 320.876 159.733  12
  -2  -7 -25 112.008 159.198  10
   2  -7 -25 319.847 161.654  10
  -2  -7 -25 282.654 154.535  12
   2  -7 -24-57.7257 152.165  10
  -2  -7 -24-166.768 137.895  12
  -2  -7 -24 268.500 164.350  10
   2  -7 -24 219.578 155.269  12
   2  -7 -23 2966.00 314.142  10
  -2  -7 -23 2930.91 290.137  12
  -2  -7 -23 2854.64 301.872  10
   2  -7 -23 3183.46 309.819  12
   2   7 -23 3294.35 325.752  12
   2  -7 -22 1629.90 250.350  12
  -2  -7 -22 1884.92 262.996  10
  -2  -7 -22 1827.48 256.202  12
  -2  -7 -21 936.419 208.607  10
   2  -7 -21 991.238 207.639  12
  -2  -7 -21 438.083 165.632  12
  -2  -7 -20 546.512 188.013  12
  -2  -7 -20 858.493 215.547  10
   2  -7 -20 639.283 199.965  12
   2  -7 -19 5213.83 407.445  12
  -2  -7 -19 5138.81 394.196  10
  -2  -7 -19 5423.21 394.401  12
   2  -7 -18 2596.72 301.768  12
  -2  -7 -18 2517.80 287.358  12
  -2  -7 -18 2742.47 302.969  10
   2  -7 -17 664.230 203.245  12
  -2  -7 -17 862.047 207.131  10
  -2  -7 -17 1094.06 220.960  12
  -2  -7 -16 1646.52 254.654  10
  -2   7 -16 1983.01 289.719   6
   2  -7 -16 1283.72 238.790  12
  -2  -7 -16 1868.85 267.339  12
   2  -7 -15 2255.18 272.254  12
  -2   7 -15 3003.32 351.049   6
  -2  -7 -15 3100.30 303.739  10
  -2  -7 -15 2859.53 308.481  12
  -2   7 -14 2914.55 322.293   6
  -2  -7 -14 3012.49 297.053  12
  -2  -7 -14 2902.53 288.361  10
   2  -7 -14 2689.11 292.295  12
  -2  -7 -13 484.484 163.670  12
  -2   7 -13 531.736 184.284   6
  -2  -7 -13 566.598 162.004  10
   2  -7 -13 462.337 171.258  12
  -2  -7 -12 452.751 158.504  12
  -2   7 -12 603.688 199.361   6
   2  -7 -12 235.707 154.155  12
  -2  -7 -12 703.245 176.508  10
  -2  -7 -11 1488.22 238.565  12
  -2  -7 -11 1500.00 230.711  10
  -2   7 -11 2158.38 288.185   6
   2  -7 -11 1468.27 224.380  12
   2  -7 -11 1168.39 241.505   1
   2  -7 -10 2848.80 343.058   1
  -2  -7 -10 2634.58 267.674  10
   2  -7 -10 2325.79 261.071  12
  -2   7 -10 3023.31 309.958   6
  -2  -7 -10 2871.04 289.649  12
  -2  -7  -9 1247.92 209.437  12
  -2   7  -9 1485.01 223.185   6
   2  -7  -9 1247.95 245.418   1
   2  -7  -9 954.048 201.440  12
   2  -7  -8 505.283 172.331  12
   2  -7  -8 359.544 178.130   1
  -2  -7  -8 186.428 140.619  12
  -2  -7  -8 244.397 177.610   1
   2  -7  -7 573.664 160.131  12
  -2  -7  -7 511.352 162.068  12
  -2  -7  -7 400.644 170.267   1
   2  -7  -7 333.332 178.246   1
   2  -7  -6 3168.61 286.100  12
   2  -7  -6 3508.01 356.290   1
  -2  -7  -6 3202.94 279.590  12
  -2  -7  -6 3127.89 339.352   1
  -2  -7  -5 3592.95 297.552  12
  -2  -7  -5 3695.55 369.858   1
   2  -7  -5 3635.25 367.885   1
   2  -7  -5 3730.71 303.454  12
   2  -7  -4 556.594 161.907  12
  -2  -7  -4 521.243 186.061   1
  -2  -7  -4 371.208 140.337  12
  -2  -7  -3 3709.32 372.645   1
   2  -7  -3 4137.81 305.299  12
  -2  -7  -3 3423.44 287.619  12
   2  -7  -2 4751.03 323.731  12
  -2  -7  -2 4177.29 308.980  12
  -2  -7  -2 4078.27 384.466   1
  -2  -7  -2 4510.85 305.207   5
   2  -7  -1 2807.11 259.540  12
  -2  -7  -1 2615.10 312.819   1
  -2  -7  -1 2846.93 243.016   5
  -2  -7  -1 2950.21 254.103  12
   2  -7   0 489.340 130.011   5
  -2  -7   0 370.974 128.661   5
   2  -7   0 280.912 137.988  12
  -2  -7   0 219.076 134.738  12
  -2  -7   0 151.115 145.970   1
  -2  -7   1 2423.06 226.094   5
   2  -7   1 2461.30 222.319   5
   2  -7   1 2620.20 253.429  12
  -2  -7   1 2446.74 313.802   1
  -2  -7   1 2851.20 254.347  12
  -2  -7   2 6222.68 351.969   5
   2  -7   2 6671.98 351.092   5
   2  -7   2 5870.90 356.016  12
  -2  -7   2 5889.55 444.178   1
  -2  -7   3 2578.76 313.389   1
  -2  -7   3 2564.57 239.603   5
   2  -7   3 2750.65 239.957   5
   2  -7   3 2553.83 248.720  12
  -2  -7   4 245.013 127.657   5
   2   7   4 442.447 163.997   4
  -2   7   4 401.012 184.679   4
   2  -7   4 333.826 125.775   5
  -2  -7   4 346.088 177.886   1
  -2  -7   5 3377.97 262.548   5
   2  -7   5 3294.22 341.390   1
   2  -7   5 3601.77 254.889   5
  -2  -7   5 3171.44 335.930   1
  -2   7   5 3121.13 342.587   4
   2   7   5 2869.70 315.582   4
  -2  -7   6 4163.62 302.656   5
   2   7   6 3334.40 353.547   4
   2  -7   6 4084.56 378.703   1
  -2   7   6 3412.20 387.246   4
   2  -7   6 4593.55 300.196   5
  -2  -7   6 4185.37 376.341   1
   2  -7   7 954.575 148.815   5
   2  -7   7 509.233 173.845   1
  -2  -7   7 741.766 200.813   1
  -2  -7   7 858.075 174.586   5
   2   7   7 895.270 202.231   4
  -2   7   7 804.377 206.771   4
  -2  -7   8-118.970 149.907   1
   2  -7   8-80.1228 156.306   1
  -2  -7   8 130.935 131.986   5
  -2   7   8 71.4705 161.151   4
   2   7   8-38.5473 143.980   4
  -2  -7   9 1941.06 212.400   5
  -2   7   9 2393.72 325.865   4
   2  -7   9 1931.40 285.330   1
   2   7   9 2490.16 316.425   4
   2   7  10 1360.24 257.965   4
  -2   7  10 1751.75 321.888   4
   2  -7  10 1257.26 253.644   1
  -2  -7  10 1750.68 204.490   5
  -2   7  11 2883.20 362.712   4
  -2  -7  11 2628.67 241.654   5
   2  -7  11 2331.31 302.986   1
   2   7  11 3125.93 381.895   4
  -2   7  12 529.907 189.020   4
   2   7  12 549.705 227.543   4
   2   7  13 934.748 245.109   4
  -2   7  13 643.390 227.924   4
   2   7  14 2602.83 362.481   4
  -2   7  14 3042.58 381.018   4
  -2   8 -28-188.796 113.974   8
   2  -8 -27 333.969 135.951  10
   2   8 -27 49.3233 103.530   8
  -2  -8 -27 29.8274 116.341  10
  -2  -8 -27 27.2499 110.858  18
   2  -8 -27 179.906 112.815  12
   2  -8 -26 240.236 131.717  12
   2  -8 -26 299.444 136.344  10
  -2  -8 -26 441.446 142.153  18
  -2  -8 -26 384.507 140.414  10
  -2  -8 -25 46.9279 136.988  18
  -2  -8 -25 211.983 132.542  12
   2  -8 -25 47.6027 136.012  12
  -2  -8 -25-49.5465 127.285  10
   2  -8 -25 186.124 133.175  10
  -2  -8 -24 473.794 151.341  12
   2  -8 -24 460.253 152.109  10
   2  -8 -24 502.552 160.705  12
  -2  -8 -24 492.767 164.929  10
  -2  -8 -24 555.933 172.004  18
   2  -8 -23 207.220 152.198  10
   2  -8 -23 113.525 137.462  12
  -2  -8 -23 320.467 151.360  10
  -2  -8 -23 156.592 150.616  12
   2  -8 -22 76.6528 141.315  10
  -2  -8 -22 315.168 160.626  12
   2   8 -22-23.3561 167.733  12
   2  -8 -22 296.522 162.306  12
  -2  -8 -22 225.432 161.254  10
  -2  -8 -21 373.679 165.827  12
   2  -8 -21 787.577 193.923  12
   2  -8 -21 264.555 149.746  10
  -2  -8 -21 466.656 181.576  10
  -2  -8 -20 1134.55 226.299  12
   2  -8 -20 1221.49 221.871  12
  -2  -8 -20 1192.18 222.974  10
   2  -8 -20 1045.70 213.523  10
   2  -8 -19 775.238 222.082  12
  -2  -8 -19 427.635 173.397  12
   2  -8 -19 388.392 160.011  10
  -2  -8 -19 584.485 209.301  10
  -2  -8 -18 255.666 159.842  12
  -2  -8 -18 230.310 169.170  10
   2  -8 -18 96.1504 169.876  12
   2  -8 -18 276.342 182.414  10
  -2  -8 -17 1988.50 281.603  12
   2  -8 -17 1271.62 248.254  12
  -2  -8 -17 1928.14 259.643  10
  -2   8 -16 853.471 226.399   6
  -2  -8 -16 940.271 211.591  12
  -2  -8 -16 793.509 195.671  10
   2  -8 -16 691.343 192.448  12
  -2  -8 -15-192.231 167.545  12
  -2  -8 -15 281.036 156.269  10
  -2   8 -15 382.421 187.371   6
   2  -8 -15 25.3850 169.173  12
  -2  -8 -14 489.023 184.789  10
  -2   8 -14 74.8341 186.124   6
   2  -8 -14 214.928 167.238  12
  -2  -8 -14 602.517 194.027  12
  -2  -8 -13 743.387 207.811  12
   2  -8 -13 544.593 182.933  12
  -2   8 -13 1236.42 263.514   6
  -2  -8 -13 866.186 203.346  10
   2  -8 -12 1045.18 222.011  12
  -2   8 -12 1497.31 264.630   6
  -2  -8 -12 1070.44 221.662  12
  -2   8 -11 335.080 189.804   6
   2  -8 -11 509.055 177.772  12
  -2  -8 -11 628.923 180.953  12
  -2  -8 -10 64.8787 144.057  12
   2  -8 -10 264.847 150.068   1
  -2   8 -10 428.926 191.072   6
   2  -8 -10 124.397 147.150  12
  -2  -8  -9 365.376 156.324  12
  -2   8  -9 149.908 157.206   6
   2  -8  -9 432.727 163.793  12
   2  -8  -9 295.485 162.956   1
   2  -8  -8 334.682 175.786  12
   2  -8  -8 189.966 181.933   1
  -2   8  -8 656.344 188.782   6
  -2  -8  -8 589.491 178.771  12
   2  -8  -7 572.728 229.733   1
   2  -8  -7 593.540 179.389  12
  -2  -8  -7 764.380 180.365  12
  -2  -8  -6 321.994 201.506   1
   2  -8  -6 112.270 185.799   1
   2  -8  -6 275.565 150.818  12
  -2  -8  -6 196.174 145.000  12
   2  -8  -5 7.32152 179.541   1
   2  -8  -5 119.625 134.296  12
  -2  -8  -5-65.6656 176.532   1
  -2  -8  -5-306.171 158.065   5
  -2  -8  -5-153.571 156.760  12
   2  -8  -4 2900.52 292.877  12
  -2  -8  -4 2851.89 287.804  12
   2  -8  -4 2934.11 370.158   1
  -2  -8  -4 2613.45 341.894   1
  -2  -8  -4 2839.04 265.747   5
  -2  -8  -3 1999.08 305.217   1
  -2  -8  -3 1533.04 229.207  12
  -2  -8  -3 1690.45 223.158   5
   2  -8  -3 1701.05 302.270   1
   2  -8  -3 1948.75 247.256  12
   2  -8  -2-121.158 175.161   1
  -2  -8  -2-25.4423 131.517  12
   2  -8  -2-63.2349 147.044   5
   2  -8  -2-7.91655 136.117  12
  -2  -8  -2-453.245 226.915   1
  -2  -8  -2 40.0188 131.236   5
   2  -8  -1 1525.17 203.534   5
   2  -8  -1 2008.18 247.789  12
   2  -8  -1 1837.14 301.515   1
  -2  -8  -1 1199.57 203.421  12
  -2  -8  -1 1425.73 203.260   5
  -2  -8  -1 1303.14 257.138   1
   2  -8   0 2290.03 250.497  12
   2  -8   0 2528.56 334.750   1
  -2  -8   0 2205.30 324.088   1
  -2  -8   0 2207.04 234.266   5
   2  -8   0 2505.78 235.519   5
  -2  -8   1 1579.69 292.868   1
  -2  -8   1 1714.96 222.682   5
   2  -8   1 1824.06 227.148   5
   2  -8   1 1621.95 220.048  12
   2  -8   1 1169.47 254.099   1
   2  -8   2 10.8134 126.568   5
  -2  -8   2 3.19798 159.056   1
   2  -8   2-127.046 135.831  12
  -2  -8   2 102.563 119.844   5
   2  -8   2-51.0216 185.684   1
   2  -8   3 2014.78 217.906   5
   2  -8   3 1683.08 273.255   1
  -2  -8   3 1788.85 217.327   5
  -2  -8   3 1559.40 281.802   1
  -2  -8   4 2611.12 348.193   1
   2  -8   4 2484.97 237.107   5
   2  -8   4 2599.47 336.831   1
  -2  -8   4 2600.05 258.197   5
  -2  -8   5 178.897 183.459   1
   2  -8   5-3.85869 134.136   5
   2  -8   5-20.5840 156.665   1
  -2  -8   5 81.2452 133.637   5
  -2  -8   6 294.592 140.045   5
   2  -8   6 138.438 130.114   5
   2   8   6 222.020 178.595   4
   2  -8   6 427.572 212.029   1
  -2  -8   6 233.563 173.201   1
   2  -8   7 797.466 223.005   1
  -2  -8   7 564.625 156.054   5
   2  -8   7 504.965 136.039   5
   2   8   7 449.351 175.908   4
  -2   8   7 873.353 244.340   4
   2  -8   8 644.448 165.288   5
  -2   8   8 356.438 189.660   4
   2   8   8 450.845 189.134   4
  -2  -8   8 259.799 138.412   5
   2  -8   8 96.9184 162.318   1
   2   8   9 161.117 201.155   4
  -2  -8   9 260.426 137.387   5
   2  -8   9 167.718 158.659   1
  -2  -8  10 248.196 126.026   5
   2  -9 -25-11.4710 102.248  12
  -2  -9 -25 16.8719 108.969  18
  -2  -9 -25-239.430 113.780   5
  -2  -9 -24 243.544 129.062  18
  -2  -9 -24 229.200 121.719  10
   2  -9 -24 364.385 130.013  12
  -2  -9 -24 482.686 130.274  12
  -2  -9 -23 413.336 153.513  18
  -2  -9 -23 15.8376 118.661  10
   2  -9 -23 392.667 137.532  12
  -2  -9 -23 300.564 133.216  12
   2  -9 -22 429.685 156.849  12
  -2  -9 -22 586.124 170.493  18
  -2  -9 -22 500.545 153.738  10
  -2  -9 -22 522.078 153.555  12
   2  -9 -21 438.563 156.425  12
  -2  -9 -21 551.427 156.879  10
  -2  -9 -21 538.307 173.599  18
  -2  -9 -21 372.321 146.498  12
  -2  -9 -20 479.281 172.262  10
  -2  -9 -20 269.208 171.428  18
  -2  -9 -20 422.889 160.090  12
   2  -9 -20 597.654 188.985  12
  -2  -9 -19-103.033 147.718  12
   2  -9 -19 9.22029 147.001  12
  -2  -9 -19-380.890 166.424  10
  -2  -9 -18 619.524 190.158  12
   2  -9 -18 60.6214 162.926  12
  -2  -9 -18 335.934 152.982  10
   2  -9 -17 1122.87 213.782  12
  -2  -9 -17 746.623 195.544  12
  -2  -9 -16-16.8738 149.919  12
   2  -9 -16-106.186 167.356  12
  -2   9 -15 154.444 165.109   6
   2  -9 -15 370.489 182.449  12
  -2  -9 -15 367.766 175.713  12
  -2   9 -14 798.832 223.368   6
   2  -9 -14 604.598 191.268  12
  -2  -9 -14 252.402 164.884  12
  -2   9 -13 171.838 181.963   6
  -2  -9 -13 421.808 178.306  12
   2  -9 -13 480.040 195.289  12
   2  -9 -12-18.2190 149.305  12
  -2   9 -12 93.5997 181.497   6
  -2  -9 -12 242.729 166.568  12
  -2   9 -11 1386.59 244.367   6
  -2  -9 -11 1546.34 248.679  12
   2  -9 -11 1314.21 231.050  12
  -2   9 -10 1570.45 260.315   6
   2  -9 -10 1498.55 250.055  12
  -2  -9 -10 1415.20 233.748  12
   2  -9  -9 805.170 218.194  12
  -2  -9  -9 662.517 189.166   5
  -2   9  -9 652.697 211.125   6
  -2  -9  -9 446.997 183.897  12
  -2  -9  -8 1868.25 256.321  12
  -2  -9  -8 1729.28 244.061   5
  -2   9  -8 2112.13 287.632   6
   2  -9  -8 1861.31 256.867  12
  -2  -9  -7 3842.77 341.931  12
  -2   9  -7 3625.39 336.933   6
   2  -9  -7 3293.94 331.342  12
  -2  -9  -7 3579.56 321.602   5
  -2  -9  -6 577.075 176.440   5
  -2  -9  -6 807.051 203.170  12
   2  -9  -6 784.705 204.877  12
  -2  -9  -5 213.953 165.495  12
  -2  -9  -5 210.130 159.960   5
   2  -9  -5 258.628 162.607   5
   2  -9  -5 230.432 189.997  12
  -2  -9  -4-110.010 144.800   5
   2  -9  -4 67.5437 152.047  12
   2  -9  -4 27.6370 146.281   5
  -2  -9  -4 187.773 173.995  12
  -2  -9  -3 200.102 167.212  12
   2  -9  -3-81.9524 155.356   5
  -2  -9  -3 307.362 164.730   5
   2  -9  -3-131.583 157.320  12
   2  -9  -2 308.818 167.771  12
   2  -9  -2 33.6835 123.535   5
  -2  -9  -2-86.9099 150.467   5
   2  -9  -1 101.177 142.090   5
  -2  -9  -1-51.8405 142.736   5
   2  -9  -1 195.670 167.655  12
   2  -9   0-131.160 148.746   5
  -2  -9   0-109.004 129.971   5
   2  -9   0 35.0737 155.767  12
   2  -9   1 87.8517 133.046   5
  -2  -9   1-174.549 147.636   5
   2  -9   2 64.5838 123.166   5
  -2  -9   2 51.9382 140.676   5
   2  -9   3 295.417 149.281   5
  -2  -9   3 382.507 154.025   5
   2  -9   4-131.030 117.713   5
  -2  -9   4 114.833 128.604   5
   2  -9   5 463.444 157.628   5
  -2  -9   5 337.334 150.057   5
   2  -9   6 516.347 151.616   5
  -2  -9   6 584.726 163.540   5
   2  -9   7 4511.51 324.428   5
  -2  -9   7 4290.57 324.624   5
  -2  -9   8 1924.43 247.726   5
  -2  -9   9 1069.48 200.137   5
   2 -10 -22 82.1306 106.170   5
  -2 -10 -22 13.2681 102.063  18
   2 -10 -22 57.6470 109.804  12
  -2 -10 -22 266.801 116.303   5
   2 -10 -22 40.4120 99.1105  18
  -2 -10 -21-48.8880 111.093   5
   2 -10 -21-3.50826 107.660  12
  -2 -10 -21 108.511 123.975  18
  -2 -10 -21 14.2392 100.516  12
  -2 -10 -20 352.236 140.092  18
  -2 -10 -20 164.982 114.179  12
  -2 -10 -20 241.720 125.462   5
   2 -10 -20 280.000 135.795  12
   2 -10 -19-95.7411 125.727  12
  -2 -10 -19 7.80380 118.030  18
  -2 -10 -19 1.70411 119.151   5
  -2 -10 -19 3.57528 116.417  12
  -2 -10 -18-29.9813 137.826   5
  -2 -10 -18 233.128 143.856  12
  -2 -10 -18 110.872 126.431  18
   2 -10 -18 179.125 139.117  12
  -2 -10 -17-87.0426 138.840  18
   2 -10 -17 252.274 142.998  12
  -2 -10 -17 236.630 133.745  12
  -2 -10 -17 233.261 137.153   5
  -2 -10 -16 1192.75 185.212  18
   2 -10 -16 1184.75 209.342  12
  -2 -10 -16 1069.71 196.654   5
  -2 -10 -16 1282.93 204.053  12
  -2 -10 -15 766.326 171.927  18
  -2 -10 -15 579.630 160.230   5
   2 -10 -15 832.936 194.060  12
  -2 -10 -15 606.704 176.776  12
  -2 -10 -14-50.5466 139.442   5
  -2 -10 -14 128.788 137.740  18
  -2 -10 -14-78.2048 157.718  12
   2 -10 -14 212.667 150.367  12
  -2 -10 -13 739.550 184.373  18
   2 -10 -13 1038.65 222.154  12
  -2 -10 -13 425.257 169.752   5
  -2  10 -13 1128.12 247.748   6
  -2 -10 -13 914.252 203.353  12
  -2 -10 -12 4291.20 329.548  18
  -2  10 -12 4407.26 369.952   6
  -2 -10 -12 4625.01 357.412  12
   2 -10 -12 4194.41 340.422   5
  -2 -10 -12 4383.89 327.097   5
   2 -10 -12 4656.22 355.673  12
   2 -10 -11 5119.17 354.551   5
  -2 -10 -11 4669.62 350.218   5
   2 -10 -11 4983.88 375.038  12
  -2  10 -11 5124.76 387.287   6
  -2 -10 -11 4692.12 369.756  12
   2 -10 -10 92.5274 176.498  12
  -2  10 -10 328.309 207.250   6
   2 -10 -10 102.760 140.896   5
  -2 -10 -10-75.9737 155.746   5
  -2 -10 -10 320.618 179.436  12
   2 -10  -9 5670.55 381.166   5
  -2  10  -9 6432.82 429.829   6
  -2 -10  -9 5423.76 393.041  12
   2 -10  -9 4824.02 385.712  12
  -2 -10  -9 5634.52 379.301   5
  -2 -10  -8 6581.81 423.137  12
   2 -10  -8 6224.17 411.495   5
   2 -10  -8 6302.42 424.833  12
  -2  10  -8 5903.78 418.396   6
  -2 -10  -8 5999.63 406.441   5
  -2  10  -7 1129.13 250.078   6
   2 -10  -7 1344.22 246.890  12
  -2 -10  -7 1380.46 232.897  12
  -2 -10  -7 1072.10 211.057   5
   2 -10  -7 1804.44 236.251   5
   2 -10  -6 2134.34 249.095   5
  -2  10  -6 2087.95 268.932   6
   2 -10  -6 2156.24 268.875  12
  -2 -10  -6 1927.84 247.109   5
  -2  10  -5 4423.71 359.178   6
   2 -10  -5 3640.74 337.491  12
   2 -10  -5 4068.39 320.976   5
  -2 -10  -5 4218.50 335.834   5
  -2 -10  -4 1137.00 208.883   5
   2 -10  -4 980.072 189.796   5
   2 -10  -4 1045.90 211.126  12
  -2 -10  -3 981.108 200.946   5
   2 -10  -3 1097.47 205.337   5
   2 -10  -3 953.562 205.668  12
   2 -10  -2 555.699 170.819   5
  -2 -10  -2 210.458 150.058   5
  -2 -10  -1 320.634 166.866   5
   2 -10  -1 302.086 151.777   5
  -2 -10   0 828.561 185.902   5
   2 -10   0 1035.84 198.823   5
  -2 -10   1 139.176 146.240   5
   2 -10   1 327.119 161.866   5
   2 -10   2 111.555 137.939   5
  -2 -10   2 59.0927 153.958   5
  -2 -10   3 656.718 178.840   5
   2 -10   3 700.570 172.488   5
  -2 -10   4 3127.15 276.500   5
   2 -10   4 3275.18 281.812   5
  -2 -10   5 2750.04 272.629   5
   2 -10   5 3524.47 289.735   5
   2 -10   6 2302.81 243.271   5
  -2 -10   6 1981.67 238.144   5
  -2 -10   7 802.548 180.505   5
  -2 -10   8 7540.15 415.955   5
  -2 -10  19 98.7257 106.024  17
   2 -11 -18 396.230 113.889   5
   2 -11 -18 190.599 110.317  12
  -2 -11 -18 153.275 107.833   5
  -2 -11 -17 156.065 104.279   5
   2 -11 -17 252.300 118.020   5
   2 -11 -17 296.237 126.558  12
   2 -11 -16 160.925 110.105   5
  -2 -11 -16 228.793 112.745   5
   2 -11 -16 382.354 138.871  12
   2 -11 -15 557.392 147.410  12
   2 -11 -15 642.901 143.041   5
  -2 -11 -15 580.451 137.008   5
  -2 -11 -14 551.475 144.525   5
   2 -11 -14 555.049 139.346   5
   2 -11 -14 664.091 160.861  12
   2 -11 -13 146.713 127.717   5
  -2 -11 -13 290.672 138.872   5
   2 -11 -13 343.144 148.789  12
  -2 -11 -12 221.620 129.709   5
   2 -11 -12-1.01563 149.308  12
   2 -11 -12 63.2264 122.208   5
   2 -11 -11 1387.92 200.907   5
  -2  11 -11 1075.35 204.361   6
  -2 -11 -11 1084.89 177.519   5
   2 -11 -11 749.440 172.582  12
  -2 -11 -10 243.176 144.142   5
   2 -11 -10 338.595 141.322   5
  -2  11 -10 538.472 192.015   6
   2 -11 -10 381.760 164.559  12
   2 -11  -9 137.115 140.244  12
  -2  11  -9 252.581 159.259   6
   2 -11  -9-23.9699 146.795   5
  -2 -11  -9 106.786 121.808   5
  -2 -11  -8 25.5346 124.402   5
   2 -11  -8 92.1787 134.345   5
   2 -11  -7 141.892 134.052   5
  -2  11  -7 156.840 152.423   6
  -2  11  -6 225.192 155.730   6
   2 -11  -6 159.140 143.387   5
  -2 -11  -6 116.252 142.889   5
   2 -11  -5 52.4635 128.008   5
  -2  11  -5-141.443 156.088   6
  -2 -11  -5 106.434 156.461   5
   2 -11  -4 999.064 191.765   5
  -2 -11  -4 839.541 177.207   5
  -2  11  -4 911.405 208.032   6
  -2  11  -3 1341.62 225.246   6
   2 -11  -3 1286.61 199.360   5
  -2 -11  -3 850.843 190.711   5
  -2  11  -2 1878.51 260.455   6
  -2 -11  -2 2118.43 234.350   5
   2 -11  -2 2150.53 237.716   5
   2 -11  -1 394.950 158.750   5
  -2 -11  -1 649.230 181.645   5
   2 -11   0 829.087 164.259   5
  -2 -11   0 816.816 188.663   5
  -2 -11   1-46.0857 139.949   5
   2 -11   1 569.033 160.147   5
  -2 -11   2 1947.77 235.363   5
   2 -11   2 1848.98 215.711   5
   2 -11   3 1481.12 191.237   5
  -2 -11   3 1229.16 201.657   5
  -2 -11   4 1047.35 189.964   5
  -2 -11   5 102.789 127.082   5
  -2 -11   6-143.577 130.472   5
  -2 -11  16 304.020 118.788  17
  -2 -11  17 303.716 112.656  17
  -2 -12 -12 423.140 105.030   5
  -2 -12 -11 317.490 111.691   5
   2 -12 -11 175.305 98.4275   5
  -2 -12 -10 227.911 110.020   5
   2 -12 -10 102.274 97.8518   5
  -2 -12  -9 153.611 106.107   5
   2 -12  -9 95.0537 98.7338   5
  -2 -12  -8 636.509 144.697   5
   2 -12  -8 482.698 122.506   5
  -2 -12  -7 212.311 123.181   5
   2 -12  -7 333.751 120.567   5
  -2  12  -6 623.235 149.331   6
  -2 -12  -6 495.110 136.109   5
   2 -12  -6 450.410 129.894   5
  -2 -12  -5 114.932 125.167   5
  -2  12  -5 488.214 142.677   6
   2 -12  -5 240.889 123.497   5
  -2  12  -4 1470.34 188.197   6
  -2 -12  -4 1380.45 174.998   5
   2 -12  -4 1206.49 161.703   5
  -2 -12  -3-37.0184 112.919   5
   2 -12  -3 180.869 113.507   5
  -2  12  -3-11.3724 133.156   6
  -2  12  -2 527.421 153.109   6
   2 -12  -2 446.132 126.656   5
  -2 -12  -2 714.744 140.738   5
   2 -12  -1 352.201 125.815   5
  -2 -12  -1 159.333 115.782   5
  -2  12  -1 334.258 145.326   6
   2 -12   0 909.442 157.340   5
  -2  12   0 679.920 153.697   6
  -2 -12   0 827.407 156.736   5
  -2 -12   1 374.302 128.270   5
  -2  12   1 291.862 137.801   6
  -2  12   2 708.734 154.349   6
  -2 -12   2 564.913 141.455   5
  -2  12   3-233.372 138.473   6
  -2 -12   3 184.642 118.262   5
  -2  12   4 1027.28 176.070   6
  -2 -12  11 165.593 105.363  17
  -2 -12  12 378.646 115.465  17
   3   0 -35 145.411 117.126  14
  -3   0 -35 114.192 123.316  14
  -3   0 -34 138.062 132.287  14
   3   0 -34-56.9777 127.437  14
   3   0 -33-195.772 144.726  14
   3   0 -33 237.049 146.146  12
  -3   0 -33-17.6092 143.117  14
  -3   0 -32-88.8793 156.152  14
   3   0 -32 29.4301 147.814  14
   3   0 -31 21.4338 140.349  12
  -3   0 -31 227.228 169.283  14
  -3   0 -30-113.218 188.327  14
   3   0 -30-183.833 155.517  12
  -3   0 -29-9.10661 150.620   8
   3   0 -29-73.0602 171.715   8
   3   0 -29-195.410 156.445  12
  -3   0 -29-118.167 176.947  14
   3   0 -28 127.001 163.484  12
   3   0 -28-20.9773 148.156   8
  -3   0 -28 170.750 188.531  14
  -3   0 -28 2.94013 163.702   8
   3   0 -27 80.9720 162.539  12
   3   0 -27 200.447 152.312   8
  -3   0 -27-81.6948 159.096   8
  -3   0 -27-52.3628 173.955  14
  -3   0 -27 260.766 208.492   9
  -3   0 -26 19.1296 183.716  14
   3   0 -26-82.8101 154.293   8
   3   0 -26 0.41420 157.362  12
  -3   0 -26 67.9452 156.617   8
   3   0 -25-205.839 151.015   8
  -3   0 -25-45.3091 144.699   8
  -3   0 -25-161.543 186.071   9
   3   0 -25-269.368 160.721  12
  -3   0 -25 38.6077 164.000  14
  -3   0 -24 212.302 173.218  14
  -3   0 -24 30.5088 193.272  19
  -3   0 -24-136.825 176.298   9
   3   0 -24-134.555 138.884  12
   3   0 -24-169.256 152.802   8
  -3   0 -24-275.337 153.784   8
  -3   0 -23 12.3243 166.878  19
  -3   0 -23-105.090 139.456   8
   3   0 -23-116.537 131.184  12
   3   0 -23-214.678 147.537   8
  -3   0 -23-168.535 156.171  14
  -3   0 -23 11.2999 169.509   9
   3   0 -22 333.688 150.121  12
  -3   0 -22 121.672 195.026  19
  -3   0 -22-145.302 128.054   8
   3   0 -22 218.880 141.898   8
  -3   0 -22 219.387 174.998   9
   3   0 -21 11.2375 117.979   8
   3   0 -21 74.2777 135.956  12
  -3   0 -21 212.200 162.020  19
  -3   0 -21 59.9162 119.443   8
  -3   0 -21-220.288 189.077   9
   3   0 -20 91.4683 123.072  12
  -3   0 -20-14.7538 113.938   8
  -3   0 -20 299.849 171.534  19
  -3   0 -20 26.7706 157.875   9
   3   0 -20-93.6320 118.358   8
   3   0 -19-140.616 112.321   8
  -3   0 -19-465.945 192.300   9
  -3   0 -19-26.5793 110.009   8
   3   0 -19-46.0289 117.838  12
  -3   0 -19 94.5824 167.311  19
  -3   0  -9 9.58902 37.7274   2
  -3   0  -8 15.7791 38.2468   2
  -3   0  -7-11.2696 38.1277   2
  -3   0  -6 84.6268 48.2838   2
  -3   0  -5-13.8324 36.5132   2
  -3   0  -4-4.35410 45.8081   2
  -3   0  -3-9.87727 38.0679   2
  -3   0  -2 14.1638 40.8411   2
  -3   0  -1 15.3390 36.1644   2
  -3   0   0-0.43154 35.9710   2
  -3   0   1 0.45428 38.5433   3
  -3   0   1-6.88219 34.6377   2
  -3   0   2 6.32584 40.5801   2
  -3   0   2 11.3146 26.1235   4
  -3   0   2-8.61677 36.8638   3
  -3   0   3 25.4596 37.3432   2
  -3   0   3 1.60072 26.7031   4
  -3   0   3 27.4993 44.4185   3
  -3   0   4 1.84792 36.0940   4
  -3   0   4-26.5415 38.5246   2
  -3   0   4 3.81767 44.2277   3
  -3   0   5 33.8414 46.3627   3
  -3   0   5-40.1623 37.4059   2
  -3   0   5-19.3092 36.3975   4
  -3   0   6-9.75639 46.6410   4
  -3   0   6 20.7002 38.5114   2
  -3   0   7 25.9397 36.0177   2
  -3   0   7-31.3389 49.4817   4
  -3   0   8-8.52114 54.3195   4
   3   0   8-1.13420 62.4818   4
  -3   0   8-9.46117 40.2859   2
   3   0   9-33.0633 65.6360   4
  -3   0   9 57.2828 42.5931   2
  -3   0   9 8.95513 52.1743   4
  -3   0  10 51.2999 59.7782   4
   3   0  10-25.8732 64.7547   4
  -3   0  11 37.2140 69.9926   4
   3   0  11-20.5276 77.3979   4
  -3   0  12-98.8928 75.6496   4
   3   0  12-45.5241 82.5122   4
   3   0  13-2.42918 82.0343   4
  -3   0  13-9.94931 78.9847   4
  -3   0  14 2.19825 85.8363   4
   3   0  14 21.1091 83.4762   4
  -3   0  15 49.2057 90.3420   4
   3   0  15 5.72340 99.4639   4
   3   0  16 8.13343 92.8993   4
  -3   0  16 13.5170 103.675   4
  -3   0  17-5.30633 101.003   4
   3   0  17 210.534 109.390   4
   3   0  18 92.8008 116.056   4
  -3   0  18 64.1372 139.221   4
   3   0  19-72.2185 118.437   4
  -3   0  19 22.9373 110.817   4
   3   0  20-68.5068 127.381   4
  -3   0  20 162.681 121.338   4
   3   0  21 293.342 159.751   4
  -3   0  21-13.6867 128.152   4
  -3   0  22 373.710 160.664   4
   3   0  22 219.179 154.278   4
   3   0  23-123.898 169.038   4
  -3   0  23 72.5814 143.095   4
  -3   0  24-42.9331 196.832   4
  -3  -1 -35-101.069 114.021  14
   3   1 -35 11.4878 126.896  14
   3  -1 -35 260.304 126.082  14
  -3   1 -35-74.5524 118.410  14
  -3   1 -34 200.745 144.889  14
   3   1 -34 92.7534 131.968  14
  -3  -1 -34 93.0478 142.228  14
   3  -1 -34 236.774 139.283  14
   3   1 -33 245.115 147.036  14
  -3  -1 -33 256.354 160.140  14
  -3   1 -33 281.807 157.889  14
   3  -1 -33 237.323 153.472  14
   3  -1 -33 526.272 144.576  12
   3  -1 -32 175.499 145.660  12
  -3   1 -32 160.543 169.271  14
  -3  -1 -32 179.482 155.917  14
   3  -1 -32-5.84760 147.808  14
  -3   1 -32 49.2242 148.740   8
   3   1 -32 149.718 145.928  12
  -3   1 -31-47.9118 162.110  14
   3   1 -31-219.804 148.047   8
  -3   1 -31 183.264 150.748   8
   3  -1 -31 119.653 160.917  14
   3  -1 -31 60.0255 139.159  12
  -3  -1 -31 93.6565 162.140  14
   3   1 -31 118.732 140.817  12
  -3   1 -30 660.884 213.711  14
  -3   1 -30 713.977 194.981   8
   3   1 -30 414.363 169.609  12
  -3  -1 -30 427.842 188.769  14
   3   1 -30 293.051 171.278   8
   3  -1 -30 450.408 177.573  12
  -3  -1 -29 308.722 178.646  10
   3   1 -29 336.758 162.642   8
   3  -1 -29 69.0944 169.988  12
   3   1 -29 418.497 178.014  12
  -3   1 -29 161.566 182.171  14
  -3   1 -29 181.957 158.106   8
  -3  -1 -29 161.473 168.375  14
  -3  -1 -28 568.437 208.787  14
   3   1 -28 321.656 169.543  12
  -3  -1 -28 284.228 164.752   8
   3   1 -28 98.5381 157.282   8
  -3  -1 -28 308.106 182.209  10
   3  -1 -28 228.792 159.784  12
  -3   1 -28 139.439 182.114   8
  -3   1 -28 288.282 186.993  14
  -3  -1 -27-269.784 193.856  14
   3   1 -27 143.940 178.283  12
  -3  -1 -27 66.3434 200.907  10
  -3  -1 -27 467.638 215.636   9
  -3   1 -27 126.973 172.349  14
   3  -1 -27 149.138 178.675  12
  -3   1 -27 132.671 162.017   8
   3   1 -27 4.13484 169.998   8
  -3  -1 -27 136.642 156.330   8
   3   1 -26 1209.33 233.372  12
  -3   1 -26 1054.89 216.667   8
   3  -1 -26 747.114 200.680   8
   3  -1 -26 1075.60 212.702  12
   3   1 -26 716.680 191.305   8
  -3   1 -26 553.816 210.648  14
  -3  -1 -26 768.122 238.208   9
  -3  -1 -26 1488.53 259.378  14
  -3  -1 -26 807.547 206.130   8
  -3  -1 -25 2011.90 274.961  14
  -3   1 -25 1723.48 244.943   8
   3   1 -25 1765.00 254.945  12
   3   1 -25 1522.97 229.510   8
  -3  -1 -25 1993.85 308.959   9
   3  -1 -25 1563.31 232.636   8
  -3  -1 -25 1439.57 243.206   8
  -3   1 -25 1524.91 265.883  14
   3  -1 -25 2129.23 270.797  12
  -3  -1 -24 6723.36 413.865   8
   3  -1 -24 6761.93 419.827   8
  -3  -1 -24 7240.32 459.197  14
  -3   1 -24 6519.79 426.212   8
   3   1 -24 7444.49 444.665  12
  -3  -1 -24 7255.35 477.348   9
  -3   1 -24 6189.81 493.528  19
   3   1 -24 7158.43 427.681   8
   3  -1 -24 6655.51 433.779  12
  -3  -1 -23 1850.55 246.316   8
   3   1 -23 2108.21 263.043   8
   3   1 -23 2488.64 276.121  12
   3  -1 -23 2250.35 268.642  12
   3  -1 -23 2143.35 257.563   8
  -3  -1 -23 1967.72 288.433   9
  -3   1 -23 2342.31 340.552  19
  -3  -1 -23 2381.16 289.844  14
  -3   1 -23 1692.55 237.250   8
   3   1 -22-79.9789 140.125  12
   3  -1 -22 312.547 161.418  12
  -3  -1 -22 95.8153 173.967  19
   3   1 -22 285.363 153.474   8
  -3   1 -22-37.5889 182.066   9
  -3  -1 -22 253.465 219.405   9
  -3  -1 -22 254.315 145.469   8
  -3   1 -22 154.965 133.827   8
  -3   1 -22 359.719 212.605  19
  -3  -1 -22 449.258 182.592  14
   3  -1 -22 411.830 152.252   8
  -3  -1 -21 1775.59 248.768  14
  -3   1 -21 1902.02 246.272   9
   3   1 -21 1929.01 230.772   8
   3   1 -21 1794.91 229.733  12
   3  -1 -21 2030.48 226.013   8
  -3  -1 -21 1721.75 226.381   8
   3  -1 -21 1952.93 229.901  12
  -3  -1 -21 1617.50 282.319  19
  -3  -1 -21 1542.78 243.031   9
  -3   1 -21 1921.15 286.566  19
  -3   1 -20 4863.73 408.335  19
  -3   1 -20 5622.46 378.807   9
  -3  -1 -20 5257.34 420.701  19
  -3  -1 -20 5066.62 334.348   8
   3   1 -20 5024.73 341.103  12
  -3  -1 -20 5358.75 382.533  14
  -3  -1 -20 5254.49 387.501   9
   3  -1 -20 5274.21 329.853   8
   3   1 -20 5119.43 344.376   8
   3  -1 -20 5124.55 334.440  12
   3   1 -19 376.505 142.545  12
   3  -1 -19 531.604 154.697  12
  -3  -1 -19 456.940 149.660  14
  -3   1 -19 428.607 176.079  19
   3  -1 -19 704.047 152.217   8
  -3  -1 -19 1010.06 215.005   9
  -3  -1 -19 748.871 159.513   8
  -3  -1 -19 571.132 182.736  19
  -3   1 -18 184.864 154.183  19
  -3  -1 -11 4835.92 189.499   2
  -3  -1 -10 1315.45 104.249   2
  -3  -1  -9 2066.04 131.913   2
  -3  -1  -8 421.778 71.5872   2
  -3  -1  -7 4769.20 206.560   2
  -3  -1  -6 6357.37 236.107   2
  -3  -1  -5 17479.9 453.267   2
  -3  -1  -4 54754.7 997.369   2
  -3  -1  -3 7720.32 274.302   2
  -3  -1  -2 1101.26 101.655   2
  -3   1  -2 1027.90 97.5430   3
  -3  -1  -1 2044.96 141.584   2
  -3   1  -1 1749.60 128.419   3
  -3   1   0 8564.52 259.152   2
  -3  -1   0 8797.30 277.871   2
  -3  -1   1 2224.25 139.214   2
  -3   1   1 2026.24 138.783   3
  -3   1   1 1861.26 114.979   4
   3   1   1 2208.30 83.0055   4
  -3   1   2 787.438 90.3668   3
  -3   1   2 786.557 78.2011   4
   3   1   2 806.490 60.1697   4
  -3  -1   2 845.990 96.0684   2
  -3  -1   3 9283.89 306.901   2
  -3   1   3 9437.48 287.173   4
  -3  -1   3 8562.17 189.755   4
  -3  -1   4 50095.4 876.151   3
  -3  -1   4 50507.7 926.535   2
  -3  -1   4 50982.0 820.497   4
  -3   1   4 50606.7 928.814   4
   3   1   4 52074.1 888.547   4
  -3  -1   5 14687.4 340.636   4
  -3  -1   5 15433.7 400.815   2
  -3  -1   5 14378.0 359.060   3
  -3   1   5 14943.3 406.296   4
  -3  -1   6 6046.62 211.482   4
  -3  -1   6 6008.41 206.443   3
   3   1   6 6493.92 244.267   4
  -3  -1   6 6232.30 234.094   2
  -3   1   6 6230.85 250.075   4
  -3  -1   7 6220.09 233.663   4
   3   1   7 6272.20 259.550   4
  -3  -1   7 6475.04 236.503   2
  -3  -1   7 6007.52 215.444   3
  -3   1   7 6466.48 271.897   4
  -3   1   8 2881.49 187.486   4
   3   1   8 2966.43 185.082   4
  -3  -1   8 2868.52 165.136   4
  -3  -1   8 2784.85 147.813   3
  -3  -1   8 3049.26 153.381   2
   3   1   9 1329.36 137.398   4
  -3  -1   9 1150.04 98.5459   2
  -3   1   9 1468.61 147.624   4
  -3  -1   9 1290.17 108.224   3
  -3  -1   9 1246.45 123.948   4
  -3  -1  10 1722.50 150.097   4
  -3  -1  10 1726.45 113.253   2
  -3   1  10 1735.45 166.340   4
   3   1  10 1877.50 169.541   4
  -3  -1  10 1767.20 129.776   3
  -3   1  11 3800.12 253.083   4
  -3  -1  11 3600.83 157.567   2
  -3  -1  11 3768.10 231.651   4
   3   1  11 3726.28 243.227   4
  -3  -1  11 4042.00 197.853   3
  -3  -1  12 5830.77 298.930   4
   3   1  12 5905.53 317.191   4
  -3   1  12 5945.16 329.726   4
  -3  -1  12 6342.02 263.423   3
   3   1  13 423.048 112.606   4
  -3   1  13 369.749 118.670   4
   3  -1  13 210.425 108.436   4
  -3  -1  13 331.692 105.375   4
  -3  -1  13 410.070 82.7167   3
  -3  -1  14 1874.43 192.341   4
   3   1  14 1803.20 206.557   4
   3  -1  14 1819.20 209.078   4
  -3   1  14 1620.22 194.919   4
  -3  -1  15 2304.73 227.651   4
   3  -1  15 1976.97 220.799   4
  -3   1  15 2214.34 236.361   4
   3   1  15 1743.16 217.569   4
   3  -1  16 15047.2 618.652   4
  -3  -1  16 15443.3 596.605   4
   3   1  16 14578.9 605.623   4
  -3   1  16 15148.0 617.172   4
  -3   1  17 9328.97 495.948   4
   3  -1  17 9448.32 510.498   4
   3   1  17 9002.64 478.298   4
  -3  -1  17 9283.44 474.896   4
   3   1  18 231.527 137.742   4
  -3  -1  18 240.918 120.161   4
   3  -1  18 54.6152 109.120   4
  -3   1  18 105.774 116.714   4
  -3   1  19-19.1438 120.088   4
   3   1  19 118.944 132.382   4
   3  -1  19 201.912 123.339   4
  -3  -1  19 181.101 143.414   4
  -3  -1  20 4170.27 355.947   4
   3  -1  20 4428.05 381.966   4
  -3   1  20 3951.82 365.922   4
   3   1  20 3991.00 365.731   4
  -3   1  21 1219.27 238.040   4
   3  -1  21 908.246 211.916   4
  -3  -1  21 1072.38 223.409   4
   3   1  21 1234.95 230.220   4
   3  -1  22 244.565 163.783   4
  -3  -1  22 504.806 175.115   4
   3   1  22 478.750 176.217   4
  -3   1  22 49.6283 142.733   4
  -3   1  23 2575.65 333.684   4
  -3  -1  23 2929.76 340.771   4
   3  -1  23 3192.46 366.865   4
   3   1  23 3324.45 373.170   4
   3   2 -35 2356.93 217.310  14
  -3  -2 -35 2663.33 228.024  14
   3   2 -34 349.734 128.879  14
  -3  -2 -34 584.176 159.718  14
   3  -2 -34 435.397 143.217  14
  -3   2 -34 351.618 137.446  14
  -3   2 -33 27.8137 132.061   8
  -3  -2 -33 141.677 133.562  14
  -3   2 -33-215.731 152.792  14
   3  -2 -33 174.104 132.504  12
   3  -2 -32 143.869 139.134  12
  -3  -2 -32 428.344 180.288  10
   3   2 -32 126.918 133.877   8
   3  -2 -32 301.145 144.515  14
  -3   2 -32 31.7229 155.327  14
  -3  -2 -32 275.566 156.313  14
  -3   2 -32 299.943 152.883   8
  -3  -2 -31 825.446 201.300  14
   3   2 -31 773.604 184.699   8
   3   2 -31 863.894 183.252  12
  -3  -2 -31 530.714 175.242  10
   3  -2 -31 479.318 165.430  14
  -3   2 -31 780.980 191.268  14
   3  -2 -31 696.740 183.800  12
  -3   2 -31 1027.10 202.985   8
  -3  -2 -30 184.446 172.534  10
   3  -2 -30 423.320 178.266  12
  -3  -2 -30-0.42388 156.235  14
  -3   2 -30-131.499 181.744  14
   3   2 -30 157.022 147.684  12
   3  -2 -30 17.9500 153.783  14
  -3   2 -30 217.543 150.105   8
   3   2 -30 309.223 163.233   8
   3   2 -29 9.52103 153.760   8
   3   2 -29 43.4593 147.559  12
   3  -2 -29 60.3543 154.731  12
  -3  -2 -29-16.3444 157.773  14
  -3   2 -29-76.1330 153.575   8
  -3  -2 -29 288.665 195.305  10
  -3   2 -29-62.1657 170.832  14
   3  -2 -29 16.3454 154.061  14
   3  -2 -28 125.537 159.682  12
  -3  -2 -28 600.595 209.705  10
  -3  -2 -28 698.013 215.336  14
   3   2 -28 536.291 184.500  12
  -3   2 -28 423.029 186.180  14
   3   2 -28 440.116 179.419   8
  -3   2 -28 735.627 197.258   8
  -3  -2 -27 851.085 225.742  10
  -3  -2 -27 1170.98 236.423  14
  -3   2 -27 453.098 208.572  14
  -3   2 -27 966.627 224.339   8
   3   2 -27 853.570 195.600   8
   3   2 -27 672.444 201.466  12
   3  -2 -27 935.956 203.351  12
  -3   2 -26 839.124 201.295   8
   3   2 -26 1079.29 216.387  12
   3  -2 -26 893.080 198.431  12
  -3  -2 -26 1086.94 255.147  10
   3   2 -26 1062.23 215.895   8
  -3   2 -26 963.048 235.852  14
  -3  -2 -26 720.525 207.794  14
  -3   2 -25 887.318 272.980  19
   3  -2 -25 663.300 186.005  12
  -3  -2 -25 550.980 223.630   9
   3   2 -25 796.879 196.223  12
   3   2 -25 874.063 206.732   8
  -3   2 -25 535.268 195.898   8
  -3  -2 -25 736.372 218.371  14
   3   2 -24 278.857 178.214  12
  -3  -2 -24 454.236 211.052   9
  -3  -2 -24 181.221 148.964   8
   3  -2 -24 287.523 172.087  12
   3   2 -24 233.043 152.201   8
  -3  -2 -24 365.529 171.891  14
  -3   2 -24 146.317 149.669   8
  -3   2 -24 607.242 249.321  19
   3   2 -23 1306.91 232.726  12
  -3  -2 -23 875.329 188.293   8
  -3  -2 -23 780.270 203.977   9
   3  -2 -23 996.292 213.283  12
  -3  -2 -23 1263.56 229.212  14
   3   2 -23 1365.88 222.143   8
  -3   2 -23 961.918 257.856  19
  -3   2 -22 4172.75 393.085  19
   3   2 -22 5037.87 361.193  12
   3  -2 -22 4471.40 343.088  12
  -3  -2 -22 3864.73 313.248   8
  -3  -2 -22 4588.97 387.760   9
  -3  -2 -22 4500.90 361.532  14
  -3  -2 -21 698.957 180.018   8
   3   2 -21 656.536 187.986  12
   3  -2 -21 736.777 175.302  12
  -3   2 -21 432.332 195.528  19
  -3  -2 -21 580.236 186.527  14
  -3  -2 -21 780.960 221.149   9
  -3  -2 -20 550.366 168.264   8
  -3  -2 -20 735.768 212.729   9
   3  -2 -20 760.583 188.907  12
  -3  -2 -20 1228.50 243.482  19
   3  -2 -20 534.114 149.407   8
   3   2 -20 572.804 179.720  12
  -3  -2 -20 768.359 196.086  14
  -3   2 -20 819.002 215.506  19
   3   2 -19 5644.98 353.305  12
  -3  -2 -19 4811.57 331.462  14
  -3  -2 -19 5047.39 324.983   8
  -3   2 -19 4914.14 390.485  19
  -3  -2 -19 5249.23 381.116   9
   3  -2 -19 5122.82 323.734   8
   3  -2 -19 5122.99 331.609  12
   3   2 -18 5744.73 349.520  12
   3  -2 -18 5949.18 342.087  12
  -3  -2 -18 5637.58 334.839   8
  -3   2 -18 5063.66 395.802  19
  -3  -2 -18 5505.19 383.090   9
   3  -2 -18 6285.72 345.501   8
  -3  -2 -18 5690.12 357.437  14
  -3  -2 -11 27136.3 639.304   2
  -3  -2 -10 16804.3 476.760   2
  -3  -2  -9 30827.7 707.784   2
  -3  -2  -8 10615.3 375.733   2
  -3   2  -3 1286.41 114.161   3
  -3   2  -2 27709.5 620.890   3
  -3   2  -1 12825.9 385.693   3
  -3   2   0 3195.63 188.169   3
  -3   2   0 3498.74 188.526   4
   3   2   0 3071.89 131.974   4
  -3   2   1 15357.0 428.322   4
   3   2   1 14692.9 349.607   4
  -3   2   2 24421.4 587.661   4
   3   2   2 23642.5 503.237   4
   3   2   3 3184.83 155.307   4
  -3   2   3 3065.29 186.948   4
  -3   2   4 3035.20 195.496   4
   3   2   4 3144.10 170.247   4
  -3   2   5 22005.0 588.329   4
   3   2   5 22144.4 533.741   4
  -3   2   6 13191.3 447.470   4
   3   2   6 13673.1 412.424   4
  -3   2   7 40624.4 925.959   4
  -3  -2   7 43029.2 873.509   2
   3   2   7 41592.8 882.962   4
  -3  -2   8 12194.3 389.683   2
   3   2   8 12024.1 413.482   4
  -3   2   8 12007.2 444.054   4
  -3   2   9 28994.6 765.549   4
   3   2   9 30156.1 749.795   4
  -3  -2   9 29941.3 675.986   2
  -3   2  10 19009.5 611.072   4
  -3  -2  10 19806.5 510.385   2
  -3  -2  10 19408.3 557.512   4
   3   2  10 20335.8 604.723   4
   3   2  11 24815.4 710.127   4
  -3  -2  11 25796.6 679.207   4
  -3  -2  11 25112.8 589.448   2
  -3   2  11 24309.8 733.678   4
   3   2  12 5104.88 316.561   4
  -3   2  12 4920.66 320.775   4
  -3  -2  12 5568.36 303.744   4
  -3  -2  13 5394.51 312.517   4
   3   2  13 4480.17 305.246   4
  -3   2  13 4972.79 327.718   4
   3   2  14 1270.97 180.550   4
  -3   2  14 1291.37 191.574   4
  -3  -2  14 1206.66 162.871   4
   3   2  15 16548.3 647.884   4
  -3  -2  15 17809.7 626.326   4
  -3   2  15 16749.7 658.115   4
  -3  -2  16 1680.11 226.434   4
   3  -2  16 1783.29 239.957   4
  -3   2  16 1680.51 238.546   4
   3   2  16 1542.03 233.896   4
   3  -2  17 938.320 195.922   4
   3   2  17 861.379 182.262   4
  -3  -2  17 1034.39 180.262   4
  -3   2  17 941.552 191.345   4
   3   2  18 3736.39 339.649   4
  -3  -2  18 3796.75 314.594   4
  -3   2  18 4252.81 365.749   4
   3  -2  18 4196.11 356.934   4
  -3  -2  19 6533.72 431.242   4
   3   2  19 6272.64 451.276   4
  -3   2  19 6042.41 444.209   4
   3  -2  19 6886.80 460.615   4
  -3  -2  20 321.566 153.551   4
   3  -2  20 158.890 148.502   4
   3   2  20 168.647 154.675   4
  -3   2  20-1.70419 132.898   4
  -3  -2  21 821.035 212.333   4
   3   2  21 663.009 197.527   4
   3  -2  21 510.531 190.938   4
  -3   2  21 794.705 225.000   4
   3  -2  22 3832.68 391.539   4
  -3   2  22 4365.80 409.616   4
  -3  -2  22 4024.27 387.547   4
   3   2  22 3692.68 383.391   4
   3  -2  23 1587.86 271.213   4
  -3   2  23 1736.82 302.643   4
   3   2  23 1480.54 267.915   4
   3   3 -34-51.0092 118.279  14
  -3  -3 -34 213.525 120.447  14
   3  -3 -34 15.3517 119.830  10
  -3   3 -34 165.217 118.946   8
  -3   3 -33-197.277 147.759  14
  -3   3 -33 87.9316 126.754   8
  -3  -3 -33-22.8166 120.818  14
   3  -3 -33 490.799 138.600  12
   3   3 -33 317.502 132.054   8
  -3  -3 -33 60.1530 126.131  10
  -3   3 -32 396.315 159.284  14
   3   3 -32 154.272 129.166   8
  -3  -3 -32 363.322 158.108  10
   3  -3 -32-160.788 136.401  12
  -3  -3 -32 14.8411 130.854  14
   3  -3 -32 358.403 148.437  14
  -3   3 -32-0.66868 138.689   8
  -3   3 -31 424.919 173.048  14
  -3  -3 -31 570.019 180.615  10
   3   3 -31 398.128 152.074   8
  -3   3 -31 337.549 163.726   8
   3  -3 -31 486.309 156.456  14
  -3  -3 -31 366.973 165.855  14
   3  -3 -31 789.839 177.748  12
   3   3 -30 480.157 167.118  12
  -3   3 -30 475.250 193.168  14
  -3  -3 -30 179.690 173.718  10
   3   3 -30 81.0709 145.075   8
   3  -3 -30 170.163 140.245  12
  -3   3 -30 63.1166 153.678   8
  -3  -3 -30 307.750 179.255  14
   3  -3 -30 117.897 151.574  14
  -3   3 -29-44.0764 152.169  14
   3   3 -29-110.454 150.929  12
  -3  -3 -29 80.2539 186.798  10
   3  -3 -29 222.509 169.588  12
   3   3 -29 130.028 154.218   8
  -3  -3 -29 110.000 153.350  14
   3  -3 -29 216.583 155.429  14
  -3   3 -29 132.974 154.985   8
   3   3 -28 430.707 180.477  12
   3  -3 -28 29.6591 158.218  14
   3   3 -28 193.888 151.484   8
  -3   3 -28-87.0858 149.947   8
  -3  -3 -28 82.6461 176.914  10
   3  -3 -28 202.011 175.745  12
  -3   3 -28 68.5202 164.788  14
  -3  -3 -28 128.748 158.626  14
  -3   3 -27 589.366 208.097  14
   3   3 -27 284.119 154.709  12
   3   3 -27 186.953 158.143   8
   3  -3 -27 296.291 167.509  12
  -3   3 -27 138.591 165.446   8
  -3  -3 -27 325.800 196.706  10
  -3  -3 -27-100.045 155.817  14
   3  -3 -27 157.716 153.513  14
  -3   3 -26 612.856 207.683  14
  -3  -3 -26 637.397 215.429  10
   3   3 -26 313.704 173.168  12
   3  -3 -26 393.941 173.983  12
   3  -3 -26 359.171 173.742  14
   3   3 -26 346.825 176.568   8
  -3  -3 -26 462.720 188.796  14
  -3   3 -26 364.541 176.148   8
   3  -3 -25 412.245 168.671  12
   3   3 -25 430.324 181.962  12
  -3  -3 -25 386.390 174.228  14
  -3  -3 -25 305.353 186.351  10
   3  -3 -25 732.369 213.384  14
   3   3 -25 231.500 157.706   8
   3   3 -24 1072.43 211.438  12
   3  -3 -24 1180.46 229.956  12
  -3  -3 -24 1329.29 241.305  14
  -3   3 -24 1278.38 296.409  19
  -3  -3 -24 1244.22 267.490   9
   3  -3 -23 512.897 170.351  12
  -3  -3 -23 544.194 191.363  14
  -3  -3 -23 1076.21 250.534   9
   3   3 -23 705.608 191.882  12
  -3   3 -23 856.420 242.616  19
  -3   3 -22 283.428 196.767  19
  -3  -3 -22 649.166 191.135  14
  -3  -3 -22 580.560 214.900   9
   3  -3 -22 665.832 185.816  12
   3   3 -22 763.332 199.746  12
  -3  -3 -21 1103.66 237.850   9
  -3  -3 -21 770.773 179.348  14
   3  -3 -21 911.020 183.731  12
  -3   3 -21 718.868 208.729  19
   3   3 -21 717.678 182.076  12
   3   3 -20 1334.88 208.323  12
   3  -3 -20 1496.39 219.748  12
  -3  -3 -20 1262.65 219.561  14
  -3   3 -20 1316.30 242.092  19
  -3  -3 -20 1037.23 226.115   9
  -3  -3 -19 1541.16 213.608  14
  -3  -3 -19 1535.30 262.379   9
  -3   3 -19 1205.68 240.219  19
   3  -3 -19 1462.75 204.344  12
   3  -3 -18 2103.44 224.000  12
  -3  -3 -18 1853.97 218.503  14
  -3   3 -18 1805.50 269.343  19
  -3  -3 -18 2076.13 274.229   9
  -3   3 -17 340.617 179.752  19
  -3  -3 -17 509.829 143.010  14
  -3  -3 -17 558.842 196.173   9
   3  -3 -17 352.339 147.618  12
  -3  -3 -12 11053.7 426.214   2
  -3  -3 -11 2074.24 195.403   2
  -3   3  -4 6239.96 265.686   3
  -3   3  -3 6579.82 276.382   3
  -3   3  -2 347.641 91.0318   3
  -3  -3  -1 999.128 155.641   1
  -3   3  -1 630.880 141.353   3
  -3   3   0 16040.5 505.518   4
  -3   3   0 15224.3 487.719   3
  -3  -3   0 16100.8 514.469   1
   3   3   0 14722.4 407.818   4
  -3  -3   1 365.651 114.966   1
   3   3   1 689.770 119.224   4
  -3   3   1 453.383 111.472   4
  -3   3   2 241.652 88.8310   4
   3   3   2 228.088 77.5245   4
   3   3   3 6392.25 269.204   4
  -3   3   3 5992.23 311.830   4
  -3   3   4 7867.34 357.198   4
   3   3   4 8371.24 320.572   4
  -3   3   5 5090.91 295.138   4
   3   3   5 5396.66 262.796   4
   3   3   6 236.982 79.7471   4
  -3   3   6 246.012 95.4715   4
   3   3   7 1200.49 147.081   4
  -3   3   7 1576.22 196.754   4
  -3   3   8 2868.00 246.786   4
   3   3   8 2795.69 217.922   4
   3   3   9 6489.80 336.709   4
  -3   3   9 5195.27 333.422   4
  -3   3  10 5057.71 331.586   4
   3   3  10 4762.60 296.430   4
   3   3  11 2248.30 225.259   4
  -3   3  11 2046.23 225.287   4
  -3  -3  11 2098.51 179.070   2
  -3  -3  12 10184.8 391.753   2
   3   3  12 10241.2 473.194   4
  -3   3  12 10050.3 492.474   4
   3   3  13 6690.65 403.020   4
  -3   3  13 6106.67 392.509   4
  -3  -3  13 6566.62 361.742   4
  -3  -3  14 523.450 129.154   4
   3   3  14 558.982 147.343   4
  -3   3  14 376.807 140.724   4
   3   3  15 3403.28 301.133   4
  -3  -3  15 3728.50 297.574   4
  -3   3  15 3680.41 328.240   4
  -3  -3  16 6501.46 394.040   4
  -3   3  16 5499.96 404.073   4
   3   3  16 5715.45 401.858   4
  -3   3  17 144.082 143.736   4
   3   3  17 91.8535 131.983   4
  -3  -3  17 148.147 130.096   4
  -3   3  18 1517.37 233.951   4
  -3  -3  18 1457.27 220.103   4
   3  -3  18 1711.30 254.322   4
   3   3  18 1539.04 238.533   4
   3  -3  19 2127.59 285.884   4
  -3   3  19 2017.90 282.666   4
   3   3  19 1637.11 247.445   4
  -3  -3  19 2147.58 260.332   4
   3  -3  20 2145.34 302.125   4
  -3  -3  20 2185.45 279.851   4
   3   3  20 1974.79 293.237   4
  -3   3  20 1774.43 281.653   4
   3  -3  21 1037.57 240.195   4
   3   3  21 922.616 229.050   4
  -3   3  21 735.776 204.326   4
  -3   3  22 613.595 203.088   4
   3   3  22 1073.94 233.004   4
   3  -3  22 498.573 185.905   4
  -3   4 -33 270.223 128.041   8
   3  -4 -33 275.524 113.623  12
   3  -4 -33 330.805 136.497  10
  -3  -4 -33 160.865 125.205  10
  -3  -4 -33-77.8037 110.164  14
   3   4 -33-51.6496 101.346   8
   3   4 -33 50.3787 119.059  14
   3   4 -32 70.9838 118.610   8
   3  -4 -32-0.28406 116.303  12
  -3  -4 -32 332.095 148.002  10
  -3   4 -32 154.101 129.454   8
  -3  -4 -32-46.1181 131.782  14
   3  -4 -31 653.967 166.327  12
   3   4 -31 579.740 167.695   8
  -3  -4 -31 289.295 157.357  10
  -3   4 -31 292.085 151.154   8
  -3   4 -31 801.107 183.146  14
  -3  -4 -31 452.542 154.486  14
   3  -4 -30 346.567 149.270  12
  -3  -4 -30 155.181 147.821  14
   3   4 -30 454.286 161.544   8
  -3   4 -30 175.560 152.260  14
  -3  -4 -30 370.372 180.781  10
  -3   4 -30 245.804 143.609   8
   3  -4 -29 225.691 158.445  12
  -3  -4 -29 194.464 172.486  10
  -3   4 -29 38.7295 151.263  14
   3   4 -29 121.391 147.774  12
  -3  -4 -29 107.836 155.972  14
   3   4 -29 70.1574 140.574   8
  -3   4 -29 81.1832 142.759   8
  -3  -4 -28-50.1326 157.410  18
  -3  -4 -28 63.1699 176.141  14
   3   4 -28 107.450 149.616   8
   3  -4 -28-57.7022 149.971  12
  -3   4 -28-92.1053 154.351   8
   3   4 -28 333.382 176.336  12
  -3   4 -28 9.47482 167.610  14
  -3  -4 -28-160.790 173.065  10
   3   4 -27 2635.10 280.092  12
  -3  -4 -27 2221.40 289.566  10
  -3  -4 -27 2420.77 281.676  14
  -3  -4 -27 2464.69 281.840  18
   3  -4 -27 2282.67 276.503  12
  -3   4 -27 2461.98 281.812  14
   3   4 -27 2042.55 262.408   8
  -3   4 -27 1740.76 258.519   8
   3   4 -26 420.094 194.255  12
  -3  -4 -26 469.920 177.585  14
   3   4 -26 683.315 187.556   8
  -3  -4 -26 472.124 208.383  10
  -3   4 -26 361.494 182.608  14
   3  -4 -26 584.362 193.974  12
  -3  -4 -25 27.9861 180.540  10
  -3   4 -25 152.507 168.167  14
  -3  -4 -25 25.8593 164.573  14
   3  -4 -25 100.052 166.146  12
   3   4 -25-47.3760 178.913  12
  -3  -4 -24 205.976 158.838  14
  -3   4 -24 60.6390 200.706  19
   3   4 -24-122.065 198.314  12
  -3  -4 -24 321.934 192.084  10
   3  -4 -24 122.900 143.380  12
  -3   4 -23 2219.60 331.582  19
  -3  -4 -23 2401.74 309.684  10
  -3  -4 -23 1947.50 261.186  14
   3   4 -23 2043.10 275.425  12
   3  -4 -23 2244.15 276.767  12
   3   4 -22 2.58670 154.097  12
  -3   4 -22 333.917 217.772  19
  -3  -4 -22-98.5760 185.188  10
  -3  -4 -22 462.976 181.232  14
   3  -4 -22 21.6215 151.457  12
   3  -4 -21-24.2958 144.908  12
  -3   4 -21 170.609 203.800  19
  -3  -4 -21 85.9498 170.223   9
   3   4 -21 122.709 145.906  12
  -3  -4 -21 22.2851 148.362  14
   3  -4 -20 681.170 191.200  12
  -3  -4 -20 610.238 177.327  14
  -3   4 -20 582.827 213.696  19
  -3  -4 -20 320.004 179.831   9
  -3   4 -19 595.676 218.834  19
   3  -4 -19 554.005 169.383  12
  -3  -4 -19 784.586 215.684   9
  -3  -4 -19 736.837 186.247  14
   3  -4 -18 410.321 173.671  12
  -3  -4 -18 464.161 191.891   9
  -3   4 -18 362.847 177.360  19
  -3  -4 -18 239.965 130.122  14
  -3   4 -17 2767.10 308.553  19
  -3  -4 -17 3366.57 277.566  14
   3  -4 -17 3533.78 294.360  12
  -3  -4 -17 3164.56 312.081   9
  -3   4 -16 44.8935 132.505   6
   3  -4 -16 132.493 126.887  12
  -3   4 -16-124.824 151.310  19
  -3  -4 -16 25.0373 146.491   9
  -3  -4 -16 204.379 130.720  14
   3  -4 -15 588.737 155.188  12
  -3   4 -15 642.344 166.417   6
  -3  -4 -15 567.574 181.212   9
  -3   4 -15 281.403 149.918  19
  -3  -4  -5 2883.30 247.870   1
  -3   4  -5 2609.41 186.722   3
  -3  -4  -4 465.906 132.817   1
  -3   4  -4 544.668 98.7708   3
  -3   4  -3 3267.25 214.116   3
  -3  -4  -3 3373.77 260.307   1
  -3   4  -2 538.821 118.844   3
  -3  -4  -2 632.444 142.700   1
  -3  -4  -1 246.981 119.124   1
  -3   4  -1 303.399 97.9665   3
   3   4   0 29.2311 68.3719   4
  -3   4   0 52.7027 83.7182   4
  -3  -4   0-37.2109 91.2386   1
  -3   4   1 282.544 98.2082   4
  -3  -4   1 314.078 107.918   1
   3   4   1 284.867 85.8374   4
  -3   4   2 738.972 148.035   4
   3   4   2 662.785 115.025   4
  -3  -4   2 891.264 146.616   1
  -3   4   3 2705.20 236.218   4
   3   4   3 2584.43 210.973   4
  -3  -4   3 3102.66 245.751   1
  -3   4   4 510.958 132.187   4
   3   4   4 349.217 101.321   4
  -3  -4   4 533.791 132.787   1
  -3   4   5 2679.66 250.192   4
   3   4   5 2675.39 211.650   4
  -3  -4   5 2742.33 233.217   1
   3   4   6 9127.15 413.900   4
  -3   4   6 8711.34 440.919   4
   3   4   7 7759.82 383.537   4
  -3   4   7 7433.95 410.827   4
  -3   4   8 2734.61 260.437   4
   3   4   8 3056.78 249.128   4
  -3   4   9 1461.81 215.127   4
   3   4   9 737.438 145.969   4
  -3   4  10 1186.36 184.227   4
   3   4  10 1093.08 173.831   4
  -3   4  11 4481.21 355.649   4
   3   4  11 3912.29 302.890   4
   3   4  12 171.173 110.554   4
  -3   4  12 375.483 150.398   4
  -3   4  13 2486.85 280.835   4
   3   4  13 2047.61 248.122   4
   3   4  14 2547.47 273.387   4
  -3   4  14 2781.11 303.631   4
  -3  -4  15 1937.52 241.034   4
   3   4  15 1433.63 232.903   4
  -3   4  15 1274.72 242.957   4
   3   4  16 335.151 153.945   4
  -3   4  16 521.390 180.502   4
  -3  -4  16 492.345 151.421   4
  -3  -4  17 3378.72 317.246   4
   3   4  17 3442.15 343.630   4
  -3   4  17 3382.36 362.045   4
   3   4  18 527.842 190.928   4
  -3   4  18 499.206 191.432   4
  -3   4  19-225.363 178.479   4
   3  -4  19 54.3391 158.994   4
   3   4  19 91.4590 145.348   4
   3  -4  20 637.299 215.295   4
  -3   4  20 698.812 219.367   4
   3   4  20 265.518 140.498   4
   3   4  21 245.857 194.326   4
  -3   4  21-211.948 165.597   4
   3  -4  21-9.08895 168.207   4
   3  -5 -32 545.508 134.972  12
  -3  -5 -32 598.421 144.023  10
  -3   5 -32 700.261 152.709   8
  -3   5 -31 327.550 146.400   8
   3  -5 -31 184.489 136.097  10
  -3  -5 -31 622.898 167.099  10
  -3  -5 -31 259.499 130.375  14
   3   5 -31 170.278 124.600   8
   3  -5 -31 530.470 146.400  12
  -3  -5 -30 1068.49 174.161  14
  -3   5 -30 554.190 165.223   8
   3   5 -30 810.222 170.197   8
  -3  -5 -30 741.295 193.551  10
   3  -5 -30 786.777 174.225  12
  -3  -5 -29 104.778 143.757  14
  -3  -5 -29 72.3165 150.460  10
   3   5 -29 97.9505 141.393   8
  -3  -5 -29 185.426 153.560  18
  -3   5 -29 120.421 150.492   8
   3  -5 -29 307.795 159.179  12
  -3  -5 -28 2094.67 258.686  18
   3   5 -28 1625.97 231.214   8
  -3  -5 -28 1624.38 248.368  10
   3   5 -28 1587.02 217.446  12
   3  -5 -28 1965.20 252.547  12
  -3  -5 -28 1785.42 227.952  14
  -3   5 -28 1426.75 235.047   8
  -3  -5 -27 1519.76 224.986  14
  -3  -5 -27 1642.39 259.233  18
   3   5 -27 1592.01 238.983  12
   3   5 -27 1797.93 248.569   8
  -3  -5 -27 2159.38 278.859  10
   3  -5 -27 1821.56 260.090  12
   3   5 -26 439.123 176.363  12
   3  -5 -26 217.402 160.167  12
  -3  -5 -26-18.9556 184.821  10
  -3  -5 -26 251.865 165.212  14
  -3  -5 -25-282.945 186.190  10
  -3  -5 -25 166.459 165.735  14
   3  -5 -25 60.2064 179.683  12
   3   5 -25-162.023 172.483  12
   3   5 -24 324.198 183.529  12
  -3  -5 -24 630.334 210.978  10
  -3  -5 -24 368.998 176.487  14
   3  -5 -24 461.254 190.480  12
  -3  -5 -23 632.997 202.903  14
  -3  -5 -23 426.522 200.886  10
   3  -5 -23 602.872 196.492  12
   3   5 -23 512.686 207.471  12
  -3   5 -22 843.838 250.975  19
  -3  -5 -22 699.267 217.534  10
   3   5 -22 1058.05 243.579  12
  -3  -5 -22 1282.80 227.740  14
   3  -5 -22 673.565 204.412  12
  -3  -5 -21 311.458 182.988  10
   3  -5 -21 281.811 175.972  12
  -3   5 -21 390.215 227.034  19
  -3  -5 -21 484.013 186.539  14
   3  -5 -20 1165.72 213.889  12
  -3  -5 -20 1293.48 218.011  12
  -3  -5 -20 1244.78 234.898  10
  -3  -5 -20 975.618 196.385  14
  -3   5 -20 691.224 237.590  19
   3  -5 -19 116.267 142.356  12
  -3  -5 -19 134.036 157.673  12
  -3  -5 -19 341.085 185.420  10
  -3   5 -19 407.951 214.609  19
  -3  -5 -19 354.754 157.879  14
  -3   5 -18 2165.91 313.292  19
  -3  -5 -18 2453.71 296.726  10
  -3  -5 -18 2338.26 256.144  12
  -3  -5 -18 2321.35 252.366  14
   3  -5 -18 2715.72 287.265  12
  -3   5 -17 1142.04 236.573  19
   3  -5 -17 1514.87 221.101  12
  -3  -5 -17 974.439 212.333  10
  -3  -5 -17 1531.49 226.315  14
  -3  -5 -17 1340.52 210.519  12
  -3   5 -16 3264.91 316.992   6
   3  -5 -16 2525.15 269.041  12
  -3  -5 -16 3290.14 276.886  14
  -3  -5 -16 3281.98 291.088  12
  -3   5 -16 2801.30 316.557  19
  -3  -5 -16 2929.70 301.014  10
   3  -5 -15 149.417 115.717  12
  -3   5 -15 78.0388 131.307   6
  -3  -5 -15 80.6529 137.240  10
  -3  -5 -15 413.528 140.123  14
  -3   5 -15 543.219 181.944  19
  -3  -5 -15 300.876 154.150  12
   3  -5 -14 658.656 167.263  12
  -3  -5 -14 347.536 174.873   9
  -3  -5 -14 316.350 135.076  14
  -3   5 -14 230.381 138.372   6
  -3   5 -14 39.2815 139.172  19
  -3  -5 -14 284.514 136.253  10
  -3  -5 -14 465.868 160.762  12
  -3  -5 -13 2158.78 254.694   9
  -3  -5 -13 2204.81 248.168  10
   3  -5 -13 1913.36 221.668  12
  -3   5 -13 1764.80 234.008   6
   3  -5 -12 18011.5 611.782  12
  -3   5 -12 15879.0 609.567   6
  -3  -5 -12 16424.9 618.355  10
  -3  -5  -6 825.184 175.481   1
  -3  -5  -5 6368.76 399.136   1
  -3   5  -4 5179.45 288.505   3
  -3  -5  -4 5672.87 370.402   1
  -3  -5  -3 99.8707 125.410   1
  -3   5  -3 23.4752 74.8993   3
  -3  -5  -2 1509.14 206.436   1
  -3   5  -2 1198.24 159.268   3
  -3   5  -1 1170.00 169.169   3
  -3  -5  -1 1099.97 177.300   1
  -3   5   0 4125.57 298.077   3
  -3  -5   0 5261.59 357.733   1
   3   5   1 678.251 140.893   4
  -3   5   1 749.888 170.148   4
  -3  -5   1 732.235 163.081   1
   3   5   2 1689.66 194.668   4
  -3   5   2 1880.57 234.830   4
  -3  -5   2 1855.43 231.064   1
  -3   5   3 411.205 132.186   4
  -3  -5   3 564.336 155.737   1
   3   5   3 355.844 108.478   4
   3   5   4 3974.93 286.303   4
  -3   5   4 3841.19 324.491   4
  -3  -5   4 4217.50 322.982   1
  -3  -5   5 7713.02 429.196   1
   3   5   5 7700.19 422.903   4
  -3   5   5 7288.56 446.151   4
  -3   5   6 674.869 170.975   4
  -3  -5   6 680.127 156.917   1
   3   5   6 729.445 157.235   4
   3   5   7 864.838 183.619   4
  -3   5   7 1222.04 226.585   4
  -3   5   8 27746.0 924.190   4
   3   5   8 27383.7 857.300   4
  -3   5   9 8850.58 515.356   4
   3   5   9 10292.0 511.772   4
  -3   5  10 2265.36 288.115   4
   3   5  10 1720.72 229.292   4
   3   5  11 7380.06 461.185   4
  -3   5  11 8597.69 529.874   4
   3   5  12 17869.1 741.201   4
  -3   5  12 18321.5 777.416   4
  -3   5  13 1783.25 273.735   4
   3   5  13 1470.21 242.920   4
   3   5  14 425.975 178.471   4
  -3   5  14 512.638 195.092   4
   3   5  15 802.011 218.294   4
  -3   5  15 854.473 216.183   4
  -3   5  16 3308.82 374.804   4
   3   5  16 2864.31 326.209   4
   3   5  17 1000.24 229.694   4
  -3   5  17 990.574 241.909   4
   3   5  18 2815.60 352.009   4
  -3   5  18 3201.65 390.046   4
   3   5  19 510.545 207.723   4
  -3   5  19 771.978 219.364   4
  -3   6 -31 110.862 112.456   8
  -3  -6 -31 285.531 122.819  10
   3  -6 -31 194.656 109.526  10
  -3  -6 -30 441.769 147.051  10
  -3   6 -30 335.589 145.009   8
   3  -6 -30-33.4420 121.307  10
  -3  -6 -30-31.4721 115.378  18
   3   6 -30 437.081 137.609   8
   3  -6 -30 119.507 122.312  12
   3   6 -29 308.349 133.300   8
  -3  -6 -29 225.285 138.837  18
   3  -6 -29 171.862 132.814  10
  -3  -6 -29 610.510 170.482  10
   3  -6 -29 388.203 143.317  12
  -3   6 -29 407.044 154.793   8
  -3   6 -28 230.175 147.169   8
   3  -6 -28 435.912 165.613  12
  -3  -6 -28-0.36923 142.607  10
   3   6 -28-81.1082 138.034   8
  -3  -6 -28 44.7974 143.230  18
   3  -6 -27 3064.84 290.088  12
  -3  -6 -27 2099.68 263.167  18
   3   6 -27 2931.36 275.099  12
  -3  -6 -27 2647.67 293.439  10
  -3  -6 -26 6.74103 160.042  10
   3  -6 -26 494.972 169.637  12
  -3  -6 -26 519.356 184.271  18
   3   6 -26 336.321 173.052  12
   3   6 -25-167.624 203.151  12
  -3  -6 -25-55.9003 161.166  10
   3  -6 -25-262.848 156.829  12
   3   6 -24 1266.04 238.564  12
   3  -6 -24 1196.43 217.577  12
  -3  -6 -24 1409.71 238.373  10
   3   6 -23 1259.30 238.638  12
  -3  -6 -23 1079.74 238.537  10
   3  -6 -23 957.924 204.542  12
  -3  -6 -22-75.7433 147.326  12
  -3  -6 -22-85.6110 166.017  10
  -3  -6 -21 419.051 164.268  12
   3  -6 -21 81.8595 161.125  12
  -3  -6 -21 530.442 200.650  10
  -3   6 -20 713.109 236.730  19
  -3  -6 -20 981.019 202.744  12
  -3  -6 -20 1011.46 223.728  10
   3  -6 -20 357.241 178.394  12
  -3   6 -19 314.113 200.158  19
  -3  -6 -19 551.364 186.031  12
  -3  -6 -19 257.555 180.669  10
   3  -6 -19 352.885 180.969  12
   3  -6 -18 435.346 180.996  12
  -3   6 -18 628.743 227.516  19
  -3  -6 -18 593.592 202.150  12
  -3  -6 -18 467.480 182.997  10
  -3  -6 -17 1335.74 230.589  10
  -3   6 -17 1287.46 248.370  19
  -3   6 -17 1251.84 238.835   6
  -3  -6 -17 1550.69 225.179  12
   3  -6 -17 1725.93 243.943  12
  -3  -6 -16 661.487 173.947  12
  -3  -6 -16 234.621 160.071  10
  -3   6 -16 344.066 180.827   6
   3  -6 -16 243.116 159.328  12
  -3  -6 -15 48.2735 129.990  12
   3  -6 -15 88.7273 139.433  12
  -3  -6 -15 36.0631 144.012  10
  -3   6 -15-88.9711 165.544   6
  -3   6 -14 4712.12 358.665   6
  -3  -6 -14 4366.25 341.709  10
   3  -6 -14 4304.61 343.116  12
  -3  -6 -14 4664.88 330.908  12
  -3  -6 -13 617.857 176.424  12
   3  -6 -13 555.691 162.942  12
  -3  -6 -13 549.790 171.617  10
  -3   6 -13 688.684 186.821   6
  -3  -6 -12 896.697 187.304  12
  -3  -6 -12 824.672 175.559  10
  -3   6 -12 640.744 181.770   6
   3  -6 -12 383.866 149.942  12
   3  -6 -11 806.060 165.805  12
  -3  -6 -11 801.924 178.793  12
  -3  -6 -11 787.822 166.824  10
  -3   6 -11 750.717 185.495   6
  -3  -6 -10 227.931 134.723  12
   3  -6 -10 307.665 138.511  12
  -3  -6 -10 247.910 123.618  10
  -3   6 -10 371.166 137.051   6
  -3  -6  -9 2609.07 246.046  10
  -3  -6  -9 2485.49 238.921  12
   3  -6  -9 2214.66 236.446  12
  -3  -6  -8 928.490 193.550  12
   3  -6  -8 632.671 175.713  12
  -3  -6  -6 11240.7 580.861   1
  -3  -6  -5 1425.89 231.971   1
  -3  -6  -4 2624.21 296.836   1
  -3  -6  -3 11160.6 579.397   1
  -3  -6  -2 8832.69 514.155   1
  -3   6  -1 19347.9 710.021   3
  -3  -6  -1 23719.7 846.124   1
  -3  -6   0 3409.87 321.983   1
  -3   6   0 2758.51 264.870   3
  -3  -6   1 22327.9 814.969   1
  -3   6   1 18679.1 728.568   3
  -3  -6   2 9849.08 539.791   1
   3   6   2 9637.64 506.028   4
  -3  -6   3 9207.26 522.137   1
  -3   6   3 8586.36 513.951   4
  -3  -6   4 2846.00 292.839   1
   3   6   4 2724.93 278.951   4
  -3   6   4 2658.20 297.195   4
  -3   6   5 424.649 139.004   4
   3   6   5 533.484 146.700   4
  -3  -6   5 434.072 155.934   1
   3   6   6 12930.9 595.916   4
  -3   6   6 12768.7 637.042   4
   3   6   7 1892.60 259.239   4
  -3  -6   7 2151.01 207.424   5
  -3   6   7 1814.51 260.811   4
  -3   6   8 227.863 188.221   4
  -3  -6   8 423.648 140.069   5
   3   6   8 650.403 207.060   4
  -3   6   9 2501.02 300.416   4
   3   6   9 2252.96 282.144   4
  -3  -6   9 2423.00 228.833   5
   3   6  10 308.007 156.120   4
  -3   6  10 87.7438 147.640   4
  -3  -6  10 9.38059 101.765   5
  -3   6  11 1659.20 263.523   4
   3   6  11 1340.22 236.858   4
  -3  -6  11 1390.02 179.461   5
  -3   6  12 453.838 194.573   4
   3   6  12 201.851 194.520   4
   3   6  13 791.937 203.769   4
  -3   6  13 1162.83 259.631   4
   3   6  14 3851.60 397.251   4
  -3   6  14 4577.44 441.799   4
   3   6  15 461.206 210.402   4
  -3   6  15 410.460 193.722   4
  -3   6  16 119.464 169.077   4
   3   6  16 36.1263 162.999   4
   3   6  17 1581.28 296.170   4
   3  -7 -29 848.778 153.129  10
  -3  -7 -29 878.484 161.951  18
  -3  -7 -29 792.404 149.022  10
  -3   7 -29 890.706 159.962   8
   3  -7 -29 676.546 143.703  12
   3  -7 -28 360.467 135.785  12
  -3  -7 -28 385.869 131.581  18
   3  -7 -28 464.200 145.377  10
  -3  -7 -28 298.113 140.297  10
   3   7 -28 466.927 128.672   8
  -3   7 -28 546.696 165.084   8
   3   7 -27-16.7245 127.389   8
  -3  -7 -27 209.102 149.853  10
   3  -7 -27 182.962 138.654  10
  -3  -7 -27 275.589 141.017  18
   3  -7 -27 386.311 142.047  12
   3  -7 -26-89.3263 130.586  12
  -3  -7 -26 101.318 138.905  10
  -3  -7 -26-183.797 144.479  18
   3  -7 -26-122.739 144.889  10
  -3  -7 -25 82.2933 153.341  18
   3  -7 -25 206.902 158.068  12
  -3  -7 -25 127.576 161.706  10
   3   7 -25 228.444 160.343  12
   3  -7 -25 439.628 181.290  10
   3   7 -24-137.898 153.086  12
  -3  -7 -24 500.973 187.210  10
   3  -7 -24 424.672 175.492  12
  -3  -7 -24-13.9999 153.450  18
  -3  -7 -23 463.730 166.027  12
   3   7 -23 453.505 196.247  12
  -3  -7 -23 285.148 168.123  10
   3  -7 -23 267.455 194.935  12
  -3  -7 -22 189.225 175.056  10
   3  -7 -22 289.313 169.927  12
  -3  -7 -22 503.620 176.063  12
  -3  -7 -21 1756.23 244.408  10
  -3  -7 -21 1686.01 241.133  12
   3  -7 -21 1389.86 245.354  12
  -3  -7 -20 279.752 170.145  12
   3  -7 -20 471.504 174.453  12
  -3  -7 -20 280.597 186.810  10
  -3  -7 -19 1354.64 241.953  12
   3  -7 -19 1003.13 237.485  12
  -3  -7 -19 1130.78 231.969  10
  -3  -7 -18 5.46478 155.026  12
   3  -7 -18 31.3632 160.764  12
  -3  -7 -18 44.1711 177.703  10
  -3  -7 -17-77.5091 154.028  12
   3  -7 -17 130.139 151.850  12
  -3  -7 -17 199.252 162.702  10
  -3   7 -17-298.920 189.247   6
  -3  -7 -16 1549.75 235.438  12
  -3  -7 -16 1463.90 231.911  10
  -3   7 -16 1984.69 300.635   6
   3  -7 -16 1658.94 254.123  12
  -3   7 -15 326.110 203.291   6
   3  -7 -15 489.870 210.134  12
  -3  -7 -15 467.359 181.509  10
  -3  -7 -15 510.894 175.462  12
  -3  -7 -14-111.596 144.351  12
   3  -7 -14 140.979 145.784  12
  -3  -7 -14 106.493 150.116  10
  -3   7 -14 118.042 171.669   6
  -3  -7 -13 4290.06 339.922  12
  -3  -7 -13 4019.94 331.652  10
   3  -7 -13 3391.90 322.488  12
  -3   7 -13 4518.50 371.907   6
  -3  -7 -12 2974.70 297.571  10
  -3  -7 -12 2516.02 271.445  12
  -3   7 -12 2910.31 308.775   6
   3  -7 -12 2697.26 284.651  12
  -3   7 -11 270.631 174.875   6
  -3  -7 -11 439.098 161.388  12
   3  -7 -11 278.160 193.483   1
  -3  -7 -11 288.550 151.290  10
   3  -7 -11 238.791 146.092  12
   3  -7 -10 301.205 153.603  12
   3  -7 -10-31.4791 159.511   1
  -3  -7 -10 34.1177 127.948  12
  -3  -7 -10 61.1455 130.855  10
  -3   7 -10-2.92033 159.889   6
  -3  -7  -9 479.973 155.581  12
   3  -7  -9 489.866 170.984  12
  -3  -7  -9 579.213 165.260  10
  -3   7  -9 349.606 156.563   6
   3  -7  -9 289.494 164.575   1
  -3  -7  -8 49.4239 124.033  12
   3  -7  -8 71.7877 131.241  12
  -3  -7  -8 8.73321 135.410  10
  -3  -7  -7 161.892 131.457  12
   3  -7  -7 399.474 157.957  12
   3  -7  -6 53.3300 117.561  12
  -3  -7  -6 153.348 131.193  12
  -3  -7  -5 5993.08 369.284  12
   3  -7  -5 5597.25 360.569  12
   3  -7  -4 782.394 171.024  12
  -3  -7  -4 920.947 169.500  12
   3  -7  -3 3150.00 262.130  12
  -3  -7  -3 2782.36 259.031   5
  -3  -7  -3 3572.05 373.959   1
  -3   7  -3 3124.46 291.217  13
  -3  -7  -3 3024.13 267.216  12
  -3  -7  -2 32.7273 153.583   1
  -3   7  -2 6.56589 111.997  13
  -3  -7  -2 72.6568 106.868   5
  -3  -7  -2 139.104 127.727  12
   3  -7  -2 110.688 120.513  12
  -3  -7  -1-180.051 164.237   1
  -3  -7  -1-106.186 121.302  12
   3  -7  -1 14.9589 109.525  12
  -3  -7  -1 27.7411 108.172   5
  -3   7  -1 140.088 128.882  13
  -3  -7   0 1676.71 200.176   5
  -3  -7   0 1627.14 204.187  12
  -3   7   0 1785.47 223.756  13
  -3  -7   0 1361.69 257.473   1
   3  -7   0 1706.60 194.574   5
   3  -7   0 1289.67 198.413  12
   3  -7   1 5.14272 132.064  12
  -3  -7   1 2.48734 114.497   5
   3  -7   1 21.8945 109.838   5
  -3  -7   1 129.717 155.514   1
  -3   7   1 314.627 140.364  13
  -3   7   2 75.7762 140.934   3
  -3  -7   2 171.556 111.345   5
  -3   7   2 312.233 141.581  13
   3  -7   2 12.1832 131.757  12
  -3  -7   2 305.693 153.931   1
  -3  -7   3 3057.44 249.766   5
  -3  -7   3 2648.67 323.610   1
   3  -7   3 2364.34 240.959  12
   3   7   4 2019.79 272.645   4
  -3  -7   4 1541.72 204.459   5
  -3  -7   5 5978.62 344.435   5
  -3   7   5 4914.57 452.039   4
   3   7   5 5587.24 428.556   4
  -3  -7   6 461.325 145.528   5
  -3   7   6 122.363 161.004   4
   3   7   6 402.991 186.117   4
   3   7   7 290.561 166.717   4
  -3   7   7 184.138 187.259   4
  -3  -7   7 341.378 140.834   5
   3   7   8 247.036 159.636   4
  -3   7   8 237.391 160.385   4
  -3  -7   8 228.442 116.233   5
   3  -7   9 413.636 173.740   1
   3   7   9 430.142 197.722   4
  -3  -7   9 472.995 149.087   5
  -3   7   9 347.109 177.117   4
   3   7  10 82.9537 157.134   4
  -3  -7  10 233.583 122.410   5
   3  -7  10-46.2645 157.319   1
  -3   7  10 325.307 188.305   4
  -3  -7  11 374.601 133.949   5
   3   7  11 154.976 149.274   4
   3   7  12 2964.38 375.201   4
  -3   7  12 2546.97 341.268   4
  -3   7  13 4985.05 471.497   4
   3   7  13 4657.03 450.917   4
   3   7  14 284.370 216.287   4
   3  -8 -27 79.8751 106.472  12
  -3  -8 -27 423.275 136.237  10
  -3  -8 -27 392.320 131.313  18
   3  -8 -26-263.411 135.354  12
   3  -8 -26-100.144 119.291  10
  -3  -8 -26 88.8769 124.262  10
  -3  -8 -26 39.5486 136.691  18
   3  -8 -25 863.667 178.104  12
  -3  -8 -25 658.450 158.277  10
   3  -8 -25 812.088 170.267  10
  -3  -8 -25 561.084 160.693  18
   3  -8 -24 86.8904 134.253  12
   3   8 -24 88.8029 209.765  12
  -3  -8 -24 448.540 156.745  10
  -3  -8 -24 352.646 160.032  18
   3  -8 -24 395.892 139.270  10
  -3  -8 -23 285.658 148.794  10
   3  -8 -23 775.810 178.143  10
   3  -8 -23 539.483 174.601  12
   3   8 -23 589.021 184.829  12
  -3  -8 -23 581.489 160.475  12
  -3  -8 -23 419.618 176.931  18
  -3  -8 -22 1208.89 200.841  12
   3  -8 -22 921.438 192.522  12
   3  -8 -22 1471.23 221.493  10
   3   8 -22 1316.04 215.321  12
  -3  -8 -22 778.508 192.488  18
  -3  -8 -22 1038.00 207.549  10
  -3  -8 -21 3275.69 307.966  18
   3  -8 -21 2982.67 302.774  12
   3  -8 -21 3094.09 287.998  10
  -3  -8 -21 3253.17 306.023  10
  -3  -8 -21 3376.04 300.399  12
   3  -8 -20 346.780 173.053  12
   3  -8 -20 317.025 160.021  10
  -3  -8 -20 188.027 173.871  10
  -3  -8 -20 522.640 177.568  12
   3  -8 -19 3140.17 322.307  12
  -3  -8 -19 3312.35 316.367  10
  -3  -8 -19 3753.85 320.802  12
   3  -8 -18 2060.39 270.314  12
  -3  -8 -18 1966.78 261.825  10
  -3  -8 -18 2275.70 266.786  12
  -3  -8 -17 708.335 192.771  12
   3  -8 -17 700.558 199.158  12
  -3  -8 -17 362.154 183.343  10
  -3  -8 -16 1264.72 224.625  12
   3  -8 -16 1357.80 244.008  12
  -3   8 -16 1331.00 250.484   6
  -3  -8 -16 1385.70 238.177  10
  -3  -8 -15 1661.82 256.704  12
  -3  -8 -15 1863.53 249.440  10
   3  -8 -15 1707.84 255.650  12
  -3   8 -15 2471.20 301.807   6
  -3   8 -14 187.885 201.168   6
  -3  -8 -14 208.563 179.783  12
  -3  -8 -14 170.442 151.049  10
   3  -8 -14 222.655 172.687  12
  -3  -8 -13 443.012 179.156  12
   3  -8 -13 422.870 173.166  12
  -3  -8 -13 506.896 177.094  10
  -3   8 -13 399.148 273.753   6
   3  -8 -12 447.931 172.247  12
  -3  -8 -12 591.709 185.056  10
  -3   8 -12 741.631 225.790   6
  -3  -8 -12 590.714 192.070  12
   3  -8 -11 966.103 213.204  12
  -3  -8 -11 1074.02 201.193  10
  -3  -8 -11 1137.61 212.890  12
  -3   8 -11 1007.42 220.976   6
  -3   8 -10 483.324 200.115   6
   3  -8 -10 887.238 205.120  12
  -3  -8 -10 683.288 180.965  12
   3  -8  -9 1102.97 218.353  12
  -3   8  -9 941.363 225.754   6
   3  -8  -9 1012.25 272.000   1
  -3  -8  -9 920.685 198.128  12
  -3  -8  -8 595.018 175.084  12
  -3   8  -8 616.816 206.103   6
   3  -8  -8 1113.25 270.548   1
   3  -8  -8 456.024 179.114  12
   3  -8  -7 1476.10 228.658  12
   3  -8  -7 1695.89 307.356   1
  -3  -8  -7 1370.23 221.520  12
   3  -8  -6-94.1995 177.206   1
  -3  -8  -6 214.452 143.286   5
   3  -8  -6 184.769 147.120  12
  -3  -8  -6 381.741 155.652  12
   3  -8  -5 1187.73 260.160   1
   3  -8  -5 1057.87 209.214  12
  -3  -8  -5 1302.25 219.536  12
  -3  -8  -5 1246.40 201.950   5
   3  -8  -4 548.699 173.885  12
  -3  -8  -4 711.629 172.055   5
   3  -8  -4 881.387 222.705   1
  -3  -8  -4 592.956 182.613  12
  -3  -8  -3 5242.14 379.711  12
  -3  -8  -3 5291.01 360.370   5
   3  -8  -3 5524.40 375.699  12
   3  -8  -3 5563.05 480.873   1
  -3  -8  -2 1122.55 200.756   5
   3  -8  -2 798.621 170.298   5
   3  -8  -2 629.553 175.551  12
  -3  -8  -2 697.559 197.293  12
   3  -8  -2 996.744 253.086   1
   3  -8  -1 12179.7 702.476   1
  -3  -8  -1 12296.3 531.078   5
   3  -8  -1 11690.5 541.521  12
   3  -8  -1 12250.6 520.423   5
  -3  -8   0 7178.94 403.914   5
   3  -8   0 7688.13 405.535   5
   3  -8   0 7982.35 574.291   1
  -3   8   0 6969.01 420.847  13
   3  -8   0 7123.04 417.167  12
   3  -8   1 12533.5 517.095   5
  -3  -8   1 11604.7 523.263   5
   3  -8   1 11786.5 688.456   1
   3  -8   1 12714.7 545.331  12
   3  -8   2 1104.52 227.330   1
   3  -8   2 902.522 196.454  12
  -3  -8   2 1077.28 186.558   5
   3  -8   2 1235.22 198.868   5
   3  -8   3 6778.17 381.475   5
  -3  -8   3 5923.30 375.451   5
   3  -8   3 5845.80 494.514   1
  -3  -8   4 351.437 151.056   5
   3  -8   4 196.186 185.036   1
  -3  -8   5 1011.34 192.527   5
   3  -8   5 1096.44 229.349   1
  -3  -8   6 386.825 142.126   5
   3  -8   6 345.310 203.945   1
   3  -8   7 1763.88 314.745   1
  -3  -8   7 1437.32 212.517   5
   3  -8   8 419.575 189.714   1
  -3  -8   8 343.992 149.985   5
   3  -8   9 633.803 219.485   1
  -3  -8   9 829.527 183.520   5
  -3  -8  10 1202.89 197.408   5
   3  -9 -25 268.250 117.742  12
  -3  -9 -25-60.6396 102.039  18
   3  -9 -24 124.492 115.743  12
  -3  -9 -24 143.534 127.087  18
  -3  -9 -24 64.4241 99.1697   5
  -3  -9 -24 108.945 110.721  10
  -3  -9 -23-107.563 107.322   5
  -3  -9 -23 147.985 119.799  18
  -3  -9 -23 307.597 132.442  10
   3  -9 -23 149.720 125.307  12
  -3  -9 -22 127.904 128.021   5
   3  -9 -22 241.809 142.721  12
  -3  -9 -22-49.4031 127.494  18
   3   9 -22 268.446 142.146  12
  -3  -9 -22 235.627 136.372  10
  -3  -9 -22 282.263 130.369  12
   3  -9 -21 916.634 182.069  12
  -3  -9 -21 781.772 166.172  10
  -3  -9 -21 721.948 188.532  18
  -3  -9 -21 1046.71 181.743  12
   3  -9 -20 906.935 191.375  12
  -3  -9 -20 558.111 172.455  10
  -3  -9 -20 696.780 194.331  18
  -3  -9 -20 386.318 148.144  12
   3  -9 -19 1779.64 246.018  12
  -3  -9 -19 1454.94 211.562  10
  -3  -9 -19 1292.20 216.863  18
  -3  -9 -19 1613.95 222.615  12
   3  -9 -18 417.515 189.063  12
  -3  -9 -18 501.519 165.627  10
  -3  -9 -18 260.970 157.214  12
  -3  -9 -18 407.228 168.929  18
   3  -9 -17 314.121 184.830  12
  -3  -9 -17 334.868 165.590  18
  -3  -9 -17 320.888 159.355  10
  -3  -9 -17 102.274 159.659  12
  -3  -9 -16 3098.83 283.532  10
  -3  -9 -16 3073.52 303.337  12
  -3  -9 -16 3057.26 307.610  18
   3  -9 -16 3575.73 339.522  12
  -3   9 -15 199.444 174.764   6
   3  -9 -15 236.651 175.077  12
  -3  -9 -15 257.395 168.515  18
  -3  -9 -15 31.4298 149.554  12
  -3   9 -14 792.932 215.619   6
   3  -9 -14 493.854 173.836  12
  -3  -9 -14 545.573 184.223  18
  -3  -9 -14 440.010 183.535  12
  -3  -9 -13 2788.25 297.227  18
  -3  -9 -13 2525.81 306.876  12
  -3   9 -12 3492.58 358.425   6
  -3  -9 -12 3520.70 313.898   5
   3  -9 -12 3294.69 324.048  12
  -3  -9 -12 3708.05 323.917  18
  -3  -9 -12 3583.11 337.593  12
   3  -9 -11-77.3527 149.454  12
  -3  -9 -11 333.194 173.612  12
  -3  -9 -11 102.238 150.112  18
  -3  -9 -11 277.456 159.968   5
  -3   9 -11 349.178 202.593   6
  -3   9 -10 460.398 202.973   6
  -3  -9 -10 616.525 200.003  12
  -3  -9 -10 532.079 177.176  18
  -3  -9 -10 263.059 158.622   5
   3  -9 -10 614.539 197.802  12
   3  -9  -9 747.917 202.995  12
  -3  -9  -9 1391.58 222.058   5
  -3  -9  -9 1007.46 226.403  12
  -3   9  -9 1384.36 260.331   6
  -3  -9  -9 1259.61 221.738  18
   3  -9  -8 1342.16 240.875  12
  -3  -9  -8 1494.73 234.510  18
  -3   9  -8 1141.45 232.585   6
  -3  -9  -8 1416.29 230.720   5
  -3  -9  -8 1039.66 211.198  12
  -3   9  -7 976.814 226.074   6
   3  -9  -7 749.678 206.393  12
  -3  -9  -7 872.247 203.535  12
  -3  -9  -7 763.299 180.108   5
  -3  -9  -6 286.877 158.460  12
  -3  -9  -6 516.136 168.565   5
   3  -9  -6 509.663 177.931  12
   3  -9  -5 136.712 136.463   5
  -3  -9  -5 319.689 174.357   5
   3  -9  -5-49.9595 162.961  12
  -3  -9  -5 123.351 160.982  12
   3  -9  -4 1896.70 233.962   5
  -3  -9  -4 1752.85 234.834   5
   3  -9  -4 2029.08 265.832  12
  -3  -9  -3 1001.03 195.879   5
   3  -9  -3 1333.16 233.889  12
   3  -9  -3 1327.77 208.954   5
   3  -9  -2 241.001 149.146   5
  -3  -9  -2 450.516 171.145   5
   3  -9  -2 177.566 165.804  12
   3  -9  -1 492.886 179.866   5
  -3  -9  -1 274.069 162.840   5
   3  -9  -1 381.546 163.005  12
  -3  -9   0 1749.16 235.641   5
   3  -9   0 2232.42 248.317   5
   3  -9   0 1659.74 244.717  12
  -3  -9   1-70.7491 139.097   5
   3  -9   1 153.845 127.952   5
   3  -9   2 424.418 151.566   5
  -3  -9   2 32.2184 127.992   5
  -3  -9   3 1295.14 204.088   5
  -3  -9   4 3123.96 294.830   5
  -3  -9   5-158.140 132.358   5
  -3  -9   6 838.327 188.381   5
  -3  -9   7 506.400 162.198   5
  -3  -9   8 1895.21 233.582   5
  -3  -9   9 1371.26 219.417   5
  -3  -9  19 1824.00 212.358  17
   3 -10 -22 1302.59 163.952  12
   3 -10 -22 976.705 148.331   5
  -3 -10 -21 96.0668 109.941   5
  -3 -10 -21 178.516 116.533  18
   3 -10 -21 188.684 116.664  12
   3  10 -20-226.677 128.469  12
  -3 -10 -20 21.5236 119.098  18
   3 -10 -20 135.280 118.647  12
  -3 -10 -20 168.576 117.425   5
  -3 -10 -19 220.567 140.185  18
  -3 -10 -19-142.702 120.081   5
   3 -10 -19 349.384 151.447  12
  -3 -10 -18 134.684 122.602  12
   3 -10 -18 191.952 142.448  12
  -3 -10 -18 162.751 130.369  18
  -3 -10 -18 375.938 137.450   5
  -3 -10 -17-132.681 137.383  18
  -3 -10 -17 85.4195 128.829  12
   3 -10 -17-40.9725 131.961  12
  -3 -10 -17 155.090 129.438   5
  -3 -10 -16 524.812 151.621   5
  -3 -10 -16 607.869 170.179  18
   3 -10 -16 514.046 169.189  12
  -3 -10 -16 457.668 160.305  12
  -3 -10 -15 744.969 182.675  18
  -3 -10 -15 422.979 157.744   5
  -3 -10 -15 908.186 195.390  12
   3 -10 -15 822.466 191.302  12
  -3 -10 -14 1001.67 196.201   5
  -3 -10 -14 1408.96 208.141  18
  -3  10 -14 1361.39 241.669   6
   3 -10 -14 1201.49 220.038  12
  -3 -10 -14 1191.14 206.197  12
  -3  10 -13 676.998 207.528   6
  -3 -10 -13 156.284 155.073  12
  -3 -10 -13 602.096 167.688   5
   3 -10 -13 617.646 189.590  12
  -3 -10 -13 431.580 169.063  18
  -3  10 -12 144.174 174.426   6
   3 -10 -12 68.6332 140.686   5
  -3 -10 -12-6.16946 137.714   5
  -3 -10 -12 36.7853 136.558  18
  -3 -10 -12 357.009 166.487  12
   3 -10 -12 123.207 158.343  12
  -3 -10 -11 322.371 159.367   5
  -3 -10 -11 253.989 170.878  12
  -3  10 -11 679.135 221.916   6
  -3 -10 -11 426.033 174.486  18
   3 -10 -11 75.0161 139.745   5
   3 -10 -11 159.368 153.995  12
  -3  10 -10 206.477 191.485   6
  -3 -10 -10-349.665 170.474  12
   3 -10 -10 142.562 136.629   5
  -3 -10 -10 35.5145 145.368   5
   3 -10 -10 71.8003 163.278  12
  -3  10  -9 352.875 181.096   6
  -3 -10  -9 863.906 195.839   5
   3 -10  -9 420.714 175.175  12
   3 -10  -9 563.131 174.804   5
  -3 -10  -8 341.815 156.293   5
   3 -10  -8 278.276 151.426   5
   3 -10  -8 532.694 191.136  12
  -3  10  -8 479.547 194.589   6
   3 -10  -7 200.814 170.965  12
   3 -10  -7 120.040 144.028   5
  -3  10  -7 133.626 163.253   6
  -3 -10  -7 137.539 151.499   5
  -3  10  -6 774.862 213.821   6
   3 -10  -6 1129.04 201.652   5
  -3 -10  -6 989.836 202.996   5
   3 -10  -6 1055.42 228.684  12
  -3 -10  -5 735.379 188.555   5
  -3  10  -5 552.633 183.817   6
   3 -10  -5 1053.89 202.197   5
   3 -10  -5 810.352 198.515  12
  -3 -10  -4 211.472 142.512   5
   3 -10  -4 156.786 134.715   5
   3 -10  -4 88.0184 155.247  12
   3 -10  -3 793.539 192.196   5
  -3 -10  -3 353.054 170.806   5
   3 -10  -3 312.828 181.265  12
  -3 -10  -2 822.245 189.779   5
   3 -10  -2 919.671 192.587   5
  -3 -10  -1 178.872 144.932   5
   3 -10  -1 468.623 156.439   5
   3 -10   0-29.5735 125.530   5
  -3 -10   0-22.1086 130.283   5
  -3 -10   1 647.402 168.910   5
   3 -10   1 693.024 176.506   5
  -3 -10   2 1087.16 195.287   5
  -3 -10   3 492.834 154.269   5
  -3 -10   4 290.091 162.824   5
  -3 -10   5 833.635 194.816   5
  -3 -10   6 839.253 179.582   5
  -3 -10   7-41.7845 141.867   5
  -3 -10   8 228.115 136.901   5
  -3 -10  17 168.094 137.542  17
  -3 -10  18 194.985 121.719  17
  -3 -10  19 101.209 108.859  17
   3 -11 -18 249.712 115.297  12
   3 -11 -17 598.633 132.402   5
  -3 -11 -17 461.710 122.286   5
   3 -11 -17 588.208 137.018  12
  -3 -11 -16 266.122 119.550   5
   3 -11 -16 244.851 115.563   5
   3 -11 -16 330.214 131.775  12
   3 -11 -15-81.8591 117.038   5
   3 -11 -15-120.921 122.371  12
  -3 -11 -15 70.2471 107.962   5
  -3 -11 -14 58.0464 122.015   5
   3 -11 -14 73.6667 136.431  12
   3 -11 -14 67.0584 113.280   5
   3 -11 -13 616.983 144.431   5
  -3 -11 -13 713.222 155.129   5
   3 -11 -13 372.270 141.855  12
   3 -11 -12 3926.58 277.706   5
   3 -11 -12 3565.35 290.354  12
  -3  11 -12 4218.46 328.508   6
  -3 -11 -12 3816.49 277.916   5
  -3 -11 -11 1543.09 206.230   5
   3 -11 -11 1406.57 189.933   5
  -3  11 -11 1731.63 230.621   6
   3 -11 -11 1381.93 211.230  12
  -3 -11 -10 176.019 140.102   5
   3 -11 -10-130.142 125.387   5
  -3  11 -10-87.1746 156.886   6
   3 -11 -10-164.526 140.879  12
  -3  11  -9 1076.15 213.950   6
  -3 -11  -9 1051.76 176.034   5
   3 -11  -9 620.632 159.577   5
   3 -11  -9 522.556 180.343  12
   3 -11  -8 3126.86 265.656   5
  -3 -11  -8 3239.11 272.181   5
  -3  11  -8 3448.57 310.701   6
   3 -11  -7 195.604 143.874   5
  -3 -11  -7 260.252 141.000   5
  -3  11  -7 146.468 152.006   6
   3 -11  -6 315.282 150.000   5
  -3 -11  -6 350.296 144.925   5
  -3  11  -6 300.663 164.706   6
  -3  11  -5 1315.25 225.122   6
  -3 -11  -5 1275.84 195.919   5
   3 -11  -5 1370.85 191.131   5
   3 -11  -4 681.821 168.813   5
  -3 -11  -4 859.402 184.959   5
  -3  11  -4 764.325 193.337   6
  -3  11  -3 1173.57 214.905   6
   3 -11  -3 1276.37 195.432   5
  -3 -11  -3 1619.40 208.923   5
  -3 -11  -2 286.887 154.727   5
   3 -11  -2 211.011 135.535   5
  -3  11  -2 37.9975 146.690   6
  -3 -11  -1 98.9604 131.404   5
   3 -11  -1-73.6383 126.709   5
  -3 -11   0 366.591 139.075   5
  -3 -11   1-3.02293 134.650   5
  -3 -11   2 65.0112 129.603   5
  -3 -11   3 1765.44 217.701   5
  -3 -11   4 166.929 128.236   5
  -3 -11   5 1357.68 190.003   5
  -3 -11  14 350.864 135.397  17
  -3 -11  15 13.2461 107.423  17
  -3 -11  16 538.544 131.286  17
  -3 -11  17 534.983 123.658  17
  -3 -12 -12 191.948 100.569   5
  -3 -12 -11 546.322 121.115   5
  -3 -12 -10 1431.86 161.074   5
   3 -12  -9 599.675 123.639   5
  -3 -12  -9 195.356 114.171   5
  -3  12  -8 389.931 136.183   6
   3 -12  -8 561.588 131.509   5
  -3 -12  -8 460.038 130.643   5
  -3 -12  -7 1803.36 180.059   5
   3 -12  -7 1760.21 171.513   5
  -3 -12  -6 1020.12 158.587   5
  -3  12  -6 893.290 166.299   6
   3 -12  -6 869.186 139.239   5
  -3  12  -5 393.110 149.414   6
  -3 -12  -5 445.221 130.112   5
  -3  12  -4 18.8056 132.609   6
  -3 -12  -4 193.836 121.611   5
  -3  12  -3 1254.83 199.587   6
  -3 -12  -3 1291.75 172.993   5
  -3  12  -2 1080.68 183.090   6
  -3 -12  -2 1109.11 162.789   5
  -3 -12  -1 193.553 120.398  17
  -3  12  -1-56.6906 139.914   6
  -3 -12  -1 221.007 136.992   5
  -3  12   0-250.512 150.070   6
  -3 -12   0-66.8045 126.853  17
  -3 -12   0-81.2541 110.863   5
  -3 -12   1 303.037 129.027  17
  -3  12   1 37.8620 125.361   6
  -3 -12   1 127.527 112.658   5
  -3 -12   2 1892.89 201.497  17
  -3 -12   2 1469.37 179.046   5
  -3  12   2 1381.58 203.267   6
  -3 -12   3 883.403 158.739  17
  -3  12   3 977.636 169.949   6
  -3 -12   4 268.234 123.428  17
  -3 -12   5 48.6829 111.611  17
  -3 -12   6 1475.94 183.520  17
  -3 -12   7 1239.51 173.351  17
  -3 -12   8 812.250 151.082  17
  -3 -12   9 425.541 127.264  17
  -3 -12  10 770.287 138.478  17
  -3 -12  11 964.006 139.440  17
  -3 -12  12 137.488 98.0649  17
   4   0 -35 276.714 130.633  14
  -4   0 -35 200.012 134.204  14
  -4   0 -34 1274.88 203.849  14
   4   0 -34 901.632 171.049  14
   4   0 -34 1087.93 166.718  12
   4   0 -33 1765.79 211.023  12
  -4   0 -33 1435.94 215.539  14
   4   0 -33 1392.99 205.940  14
  -4   0 -32-3.52443 152.584  14
   4   0 -32-104.347 133.699  12
   4   0 -31 474.729 177.137  12
  -4   0 -31 508.660 191.492  14
  -4   0 -30 2527.41 274.137   8
  -4   0 -30 2404.24 285.864  14
   4   0 -30 2181.82 268.678  12
  -4   0 -29 286.891 151.541   8
  -4   0 -29 363.183 190.686  14
   4   0 -29 358.246 174.596  12
  -4   0 -28 406.100 185.018  14
  -4   0 -28 526.692 223.578   9
   4   0 -28 321.095 182.478  12
  -4   0 -28 340.884 175.411   8
   4   0 -28 262.755 176.771   8
   4   0 -27 650.588 177.777  12
  -4   0 -27 538.060 180.876   8
   4   0 -27 717.176 191.455   8
  -4   0 -27 199.993 205.775   9
  -4   0 -27 533.079 196.324  14
   4   0 -26 341.770 189.305  12
  -4   0 -26 426.516 188.976  14
  -4   0 -26 555.204 186.691   8
   4   0 -26 116.567 164.507   8
  -4   0 -26 369.513 206.609   9
  -4   0 -25 805.453 247.627  19
   4   0 -25 904.274 200.519   8
  -4   0 -25 1172.11 267.324   9
  -4   0 -25 1373.66 243.474  14
   4   0 -25 1228.38 220.239  12
  -4   0 -25 778.122 187.816   8
  -4   0 -24 6716.93 505.828  19
  -4   0 -24 6691.98 424.226   8
  -4   0 -24 7255.22 464.815  14
  -4   0 -24 7168.80 484.369   9
   4   0 -24 7581.18 449.482   8
   4   0 -24 8524.61 474.217  12
  -4   0 -23 5911.04 473.726  19
   4   0 -23 6271.47 399.758  12
  -4   0 -23 5903.48 432.671   9
   4   0 -23 6501.64 394.903   8
  -4   0 -23 6038.55 393.011   8
  -4   0 -23 6168.47 426.942  14
  -4   0 -22 221.531 204.154  19
   4   0 -22 523.628 164.229   8
   4   0 -22 299.096 150.718  12
  -4   0 -22 233.922 160.367   8
  -4   0 -22 215.178 172.242  14
  -4   0 -22 308.529 184.103   9
  -4   0 -21 4646.83 406.512  19
  -4   0 -21 4985.29 379.178  14
  -4   0 -21 4326.50 369.095   9
   4   0 -21 5313.69 352.075   8
  -4   0 -21 4697.24 330.246   8
   4   0 -21 5298.23 360.224  12
  -4   0 -20 2145.38 291.973  19
   4   0 -20 2944.58 277.571   8
  -4   0 -20 2412.84 287.343   9
  -4   0 -20 1960.79 232.580   8
  -4   0 -20 2157.10 260.571  14
   4   0 -20 2844.74 274.894  12
   4   0 -19 789.065 180.790  12
  -4   0 -19 574.390 161.447  19
   4   0 -19 568.491 148.329   8
  -4   0 -19 762.568 183.086  14
  -4   0 -19 625.253 155.902   8
  -4   0 -18 4960.66 343.218  14
  -4   0 -18 5303.08 398.927  19
  -4   0 -18 4948.81 306.830   8
   4   0 -18 5238.69 332.183  12
  -4   0 -10 12069.8 356.630   2
  -4   0  -9 7107.37 264.218   2
  -4   0  -8 12559.7 373.493   2
  -4   0  -7 29365.6 633.923   2
  -4   0  -6 3962.19 193.412   2
  -4   0  -5 6024.56 241.916   2
  -4   0  -4 106262. 1740.07   2
  -4   0  -3 27251.1 604.817   2
  -4   0  -2 2549.08 153.572   2
  -4   0  -1 5675.53 231.389   2
  -4   0   0 3123.42 203.270   2
  -4   0   1 6089.03 251.311   3
  -4   0   1 6019.20 239.120   2
  -4   0   2 2471.90 90.9205   4
  -4   0   2 2489.24 164.476   3
  -4   0   3 26694.7 474.869   4
  -4   0   3 25787.7 577.192   2
  -4   0   3 24919.0 595.023   3
  -4   0   4 111898. 1822.32   2
  -4   0   4 111220. 1707.51   4
  -4   0   4 112938. 1840.52   3
  -4   0   5 5383.91 231.807   2
  -4   0   5 5473.43 245.092   3
  -4   0   5 5230.93 194.873   4
  -4   0   6 2426.59 153.007   2
  -4   0   6 2187.88 138.363   4
  -4   0   6 2383.83 185.823   3
  -4   0   7 25125.6 568.681   2
  -4   0   7 26049.9 576.549   4
  -4   0   7 26683.6 650.696   3
   4   0   8 13100.1 427.979   4
  -4   0   8 14244.0 421.759   4
  -4   0   8 13646.5 398.746   2
  -4   0   9 6774.45 254.964   2
  -4   0   9 7031.36 290.784   4
   4   0   9 7200.90 315.452   4
  -4   0   9 7558.92 323.520   3
  -4   0  10 9954.02 320.381   2
   4   0  10 10803.5 405.610   4
  -4   0  10 10739.5 385.909   4
   4   0  11 7375.13 346.455   4
  -4   0  11 7175.06 328.188   4
   4   0  12 7727.70 370.256   4
  -4   0  12 6874.48 341.990   4
   4   0  13 25856.1 760.108   4
  -4   0  13 27252.4 759.286   4
   4   0  14 8161.50 411.748   4
  -4   0  14 8102.89 400.360   4
   4   0  15 2646.65 246.584   4
  -4   0  15 2435.25 234.919   4
   4   0  16 13407.6 584.674   4
  -4   0  16 14329.2 588.495   4
   4   0  17 34676.6 1037.36   4
  -4   0  17 38447.3 1063.36   4
   4   0  18 5400.15 394.454   4
  -4   0  18 6101.49 412.721   4
  -4   0  19 1384.69 210.763   4
   4   0  19 1584.55 248.005   4
  -4   0  20 3572.61 347.186   4
   4   0  20 2779.70 311.803   4
   4   0  21 5084.42 415.661   4
  -4   0  21 5040.77 414.214   4
   4   0  22 168.250 144.797   4
  -4   0  22 174.725 164.268   4
  -4   0  23 7839.82 543.924   4
   4   0  23 7256.51 518.815   4
  -4  -1 -35 151.433 113.422  14
  -4   1 -35-16.7322 108.650  14
   4   1 -35 179.670 116.237  14
   4  -1 -34 91.3353 114.850  12
  -4   1 -34 271.368 152.010  14
  -4  -1 -34 14.1916 132.084  14
   4  -1 -34 126.517 120.949  14
   4   1 -34 20.6526 133.904  14
  -4   1 -33 798.144 186.445  14
   4  -1 -33 1526.79 200.806  12
  -4  -1 -33 1054.28 196.368  14
   4  -1 -33 931.905 177.518  14
   4   1 -33 1007.04 177.423  12
   4  -1 -32 68.3241 142.276  14
  -4  -1 -32 167.292 157.596  14
   4  -1 -32 3.33696 137.479  12
   4   1 -32-128.857 142.284  12
  -4   1 -32 160.228 158.984  14
  -4   1 -32-32.9770 151.253   8
   4  -1 -31 1381.96 225.285  12
   4   1 -31 1276.93 210.660  12
  -4   1 -31 1081.10 223.104  14
  -4  -1 -31 1352.55 230.463  14
  -4   1 -31 1384.69 226.572   8
   4  -1 -31 1355.48 221.718  14
   4  -1 -30 280.428 168.699  12
   4   1 -30 8.47890 139.682  12
  -4  -1 -30 9.20315 164.637  14
  -4   1 -30 152.453 175.175   8
  -4   1 -30 70.6950 161.427  14
   4   1 -30 11.0978 145.275   8
   4   1 -29 12.9088 156.511  12
   4  -1 -29-90.6142 152.949  12
  -4   1 -29-94.5137 173.976  14
  -4   1 -29 244.944 156.885   8
  -4  -1 -29 175.392 174.294  14
   4   1 -29 28.6761 165.862   8
  -4  -1 -28 202.702 184.801  14
   4  -1 -28 175.985 161.408  12
   4   1 -28 400.358 176.807   8
  -4  -1 -28 314.865 188.946   9
  -4   1 -28 286.629 189.667  14
  -4   1 -28 78.9115 167.813   8
   4   1 -28 448.281 198.512  12
  -4  -1 -27 686.706 184.824   8
   4   1 -27 304.285 173.539   8
   4   1 -27-62.7872 168.437  12
  -4  -1 -27 182.351 183.285  10
  -4  -1 -27 230.163 176.130  14
  -4   1 -27 267.825 189.935   8
  -4  -1 -27 556.420 216.374   9
   4  -1 -27 144.665 170.780  12
  -4   1 -27 307.328 195.950  14
  -4   1 -26 185.801 230.484  19
   4  -1 -26-99.0654 163.071  12
  -4  -1 -26 265.038 215.427   9
  -4  -1 -26 119.989 174.826  14
   4   1 -26 38.8331 147.672  12
  -4  -1 -26 533.808 194.453  10
  -4   1 -26 14.6662 155.124   8
  -4   1 -26 265.921 184.843  14
  -4  -1 -26 179.660 152.156   8
   4   1 -26-118.554 165.918   8
  -4   1 -25 440.345 236.032  19
   4   1 -25 669.376 198.656  12
  -4  -1 -25 312.174 185.009  14
  -4  -1 -25 774.984 216.448  10
   4  -1 -25 536.069 191.400  12
  -4   1 -25 561.769 186.742   8
  -4  -1 -25 809.683 230.313   9
  -4   1 -25 191.308 161.037  14
  -4  -1 -25 434.533 172.456   8
   4   1 -25 503.489 179.023   8
  -4   1 -25 727.071 220.897   9
   4   1 -24 496.863 188.948   8
  -4  -1 -24 374.346 157.780   8
  -4  -1 -24 436.723 229.565  19
   4  -1 -24 704.772 198.172  12
  -4   1 -24 412.403 173.805   8
  -4   1 -24 588.228 248.879  19
  -4  -1 -24 641.168 219.130  10
  -4   1 -24 317.968 186.618   9
  -4  -1 -24 692.527 215.481   9
  -4  -1 -24 381.174 197.892  14
  -4   1 -24 422.520 200.432  14
   4   1 -24 311.952 171.729  12
   4  -1 -24 562.614 180.618   8
   4   1 -23 3996.66 331.589  12
  -4  -1 -23 3673.64 390.451  19
  -4   1 -23 3482.08 393.304  19
  -4  -1 -23 3410.60 309.601   8
   4  -1 -23 3696.00 330.483  12
  -4  -1 -23 3894.13 353.332  14
   4   1 -23 3563.82 303.840   8
  -4  -1 -23 3964.36 374.820   9
  -4   1 -23 3634.82 355.730   9
  -4  -1 -23 3421.72 344.663  10
  -4   1 -23 3812.51 355.350  14
   4  -1 -23 3830.24 308.650   8
  -4   1 -23 3520.12 307.671   8
   4   1 -22 2832.91 302.984  12
   4   1 -22 2835.81 278.283   8
  -4  -1 -22 2568.34 268.216   8
  -4   1 -22 2463.40 286.801  14
  -4  -1 -22 2658.01 301.246   9
  -4  -1 -22 2751.61 301.237  14
  -4   1 -22 2327.89 282.881   9
   4  -1 -22 2514.45 253.498   8
  -4   1 -22 2375.64 256.258   8
   4  -1 -22 2951.92 287.967  12
  -4  -1 -22 2796.26 339.373  19
  -4   1 -22 2357.30 330.608  19
   4   1 -21 114.555 132.715  12
  -4  -1 -21 448.175 205.852   9
  -4  -1 -21 78.2117 179.219  19
   4  -1 -21 44.1392 132.168   8
   4  -1 -21 205.703 149.455  12
  -4   1 -21 34.6920 170.848   9
  -4  -1 -21 94.8812 140.893  14
  -4   1 -21 204.237 156.057  14
  -4  -1 -21 307.306 149.932   8
   4   1 -21 274.983 149.081   8
  -4   1 -21-33.9988 122.829   8
  -4   1 -21 48.3753 170.058  19
   4  -1 -20 183.612 146.244  12
  -4  -1 -20 81.6858 185.024   9
  -4   1 -20 358.037 173.404  19
   4   1 -20 170.840 125.847   8
  -4  -1 -20 292.430 173.136  19
   4  -1 -20 368.117 165.455   8
   4   1 -20 520.959 162.244  12
  -4  -1 -20 255.162 140.890  14
  -4  -1 -20 282.744 141.645   8
   4  -1 -19 699.469 173.437  12
  -4  -1 -19 330.887 156.197  19
   4   1 -19 176.912 156.104  12
  -4   1 -19 169.050 161.675  19
  -4  -1 -19 37.0387 141.334   9
  -4  -1 -19 526.019 168.377  14
   4  -1 -19 185.044 126.200   8
  -4  -1 -19 309.177 137.824   8
   4   1 -19 441.803 170.465   8
  -4  -1 -18 8476.65 393.781   8
  -4  -1 -18 8421.40 461.567   9
  -4  -1 -18 8369.98 433.714  14
  -4   1 -18 8316.37 490.946  19
   4  -1 -18 9227.75 429.695  12
  -4  -1 -11 11276.0 357.555   2
  -4  -1 -10 2803.17 172.928   2
  -4  -1  -9 45.1313 52.9608   2
  -4  -1  -8 1493.64 133.700   2
  -4  -1  -7 8658.88 318.751   2
  -4  -1  -6 1440.79 132.306   2
  -4  -1  -5 5405.71 245.737   2
  -4  -1  -4 6221.61 267.641   2
  -4   1  -4 5932.43 252.898   2
  -4  -1  -3 11753.3 379.103   2
  -4   1  -3 11610.1 358.699   2
  -4  -1  -2 16763.8 463.578   2
  -4   1  -2 16495.9 444.878   2
  -4  -1  -1 12027.5 381.409   2
  -4   1  -1 11473.0 366.358   3
  -4   1  -1 11689.5 361.522   2
  -4  -1   0 298.304 95.8880   2
  -4   1   0 197.974 96.6138   3
  -4   1   0 386.374 92.1713   2
  -4   1   1 13682.3 395.619   2
  -4   1   1 13447.2 345.280   4
  -4   1   1 13984.2 408.430   3
  -4  -1   1 14851.1 416.711   2
  -4   1   2 18456.3 466.812   2
  -4   1   2 18299.6 502.347   3
  -4   1   2 17626.7 427.060   4
  -4  -1   2 18409.8 487.743   2
  -4  -1   3 12265.7 385.154   2
  -4   1   3 12409.8 345.700   4
  -4   1   3 12339.5 368.425   2
  -4   1   3 12626.1 410.192   3
   4   1   3 11804.3 293.232   4
  -4   1   4 5976.53 279.524   3
  -4  -1   4 6287.85 259.685   2
  -4   1   4 6014.51 233.322   4
  -4  -1   4 5284.31 141.568   4
  -4   1   4 5840.75 244.317   2
   4   1   4 6218.86 209.573   4
   4   1   5 5623.30 218.593   4
  -4  -1   5 5848.04 233.831   3
  -4   1   5 5917.91 250.722   4
  -4  -1   5 6233.06 262.050   2
  -4   1   5 5848.57 291.553   3
  -4  -1   5 5437.70 169.940   4
  -4   1   6 992.794 144.214   4
  -4  -1   6 961.052 131.879   2
  -4  -1   6 702.336 121.273   3
  -4  -1   6 653.712 93.5182   4
  -4  -1   7 8828.84 294.912   3
   4   1   7 9227.19 323.439   4
  -4  -1   7 9096.14 315.945   2
  -4   1   7 8743.09 326.229   4
  -4  -1   7 8910.70 274.120   4
  -4  -1   8 1647.50 131.600   3
  -4   1   8 1634.58 159.988   4
  -4  -1   8 1692.60 138.018   2
   4   1   8 1475.90 138.881   4
  -4  -1   8 1708.53 134.366   4
  -4  -1   9 6.43588 45.8289   3
  -4  -1   9 128.963 56.9127   4
  -4   1   9 166.247 79.8653   4
   4   1   9 92.5204 77.2194   4
  -4  -1   9 103.184 59.2724   2
   4   1  10 2887.02 206.544   4
  -4   1  10 3215.49 224.662   4
  -4  -1  10 3053.39 175.653   3
  -4  -1  10 2895.12 165.873   2
  -4  -1  10 3033.26 191.184   4
   4   1  11 10154.9 414.450   4
  -4  -1  11 9738.99 339.592   3
  -4  -1  11 9484.94 315.128   2
  -4   1  11 9443.83 403.441   4
  -4  -1  11 9690.69 377.783   4
   4   1  12 3798.45 268.268   4
  -4  -1  12 3433.58 205.692   3
  -4   1  12 3649.73 259.502   4
  -4  -1  12 3669.06 241.826   4
   4   1  13 4315.22 295.663   4
   4  -1  13 4559.60 311.231   4
  -4  -1  13 4286.10 274.808   4
  -4   1  13 4327.59 298.166   4
   4  -1  14 6438.32 376.374   4
  -4  -1  14 6350.18 345.435   4
  -4   1  14 5989.69 359.803   4
   4   1  14 5776.24 346.021   4
  -4  -1  15 13758.8 539.071   4
   4  -1  15 13812.8 583.054   4
  -4   1  15 13480.8 569.425   4
   4   1  15 13240.3 557.430   4
   4  -1  16 1261.72 201.395   4
   4   1  16 1244.22 209.523   4
  -4  -1  16 992.584 170.058   4
  -4   1  16 770.128 170.296   4
   4   1  17 3240.80 297.621   4
   4  -1  17 3073.31 297.482   4
  -4   1  17 3321.21 307.146   4
  -4  -1  17 3619.04 301.827   4
   4  -1  18 8301.51 489.661   4
  -4   1  18 9489.55 524.753   4
  -4  -1  18 9505.02 501.974   4
   4   1  18 8260.44 484.946   4
   4  -1  19 259.446 136.658   4
   4   1  19 209.672 152.975   4
  -4  -1  19 144.432 134.817   4
  -4   1  19 470.848 153.409   4
  -4  -1  20 123.156 113.478   4
   4   1  20 40.2513 130.395   4
  -4   1  20 324.860 174.056   4
   4  -1  20 35.9328 126.519   4
  -4  -1  21 204.501 139.502   4
   4   1  21-58.3419 135.421   4
   4  -1  21 235.059 151.350   4
   4  -1  22 2907.99 340.857   4
  -4   1  22 3536.24 378.633   4
   4   1  22 3155.45 351.209   4
   4   1  23 4302.34 420.502   4
   4  -1  23 4075.23 400.338   4
  -4   1  23 5145.51 452.988   4
   4   2 -34 81.1481 127.222  14
  -4   2 -34 301.820 139.940  14
   4  -2 -34-6.10996 104.680  12
   4  -2 -33-5.47256 122.449  12
   4   2 -33-86.6000 127.719  12
  -4  -2 -33 7.51384 133.011  14
  -4   2 -33 55.4920 143.400  14
   4  -2 -33 412.165 139.564  14
  -4   2 -33-46.8438 123.825   8
   4   2 -32-58.5056 126.937  12
  -4   2 -32 310.067 156.438   8
  -4  -2 -32 323.180 159.743  14
  -4   2 -32 18.0814 141.885  14
   4  -2 -32 328.365 147.984  12
   4  -2 -32 250.639 137.367  14
  -4   2 -31 193.967 153.634  14
   4   2 -31 520.394 170.547  12
  -4  -2 -31 575.966 178.136  10
  -4  -2 -31 94.8213 148.816  14
   4  -2 -31 400.356 159.258  14
   4   2 -31 332.064 150.746   8
  -4   2 -31 361.601 163.304   8
   4  -2 -31 432.935 166.856  12
   4   2 -30 601.029 178.136   8
  -4   2 -30 606.099 198.810  14
  -4  -2 -30 833.309 213.143  14
   4  -2 -30 540.501 191.450  12
   4  -2 -30 463.241 176.571  14
  -4  -2 -30 507.145 181.492  10
   4   2 -30 705.064 188.402  12
  -4   2 -30 521.800 179.992   8
  -4  -2 -29 290.815 180.060  10
  -4   2 -29-8.94044 163.431   8
   4   2 -29 295.533 160.733  12
   4   2 -29-223.956 153.032   8
  -4  -2 -29 168.041 178.414  14
   4  -2 -29-105.916 170.092  14
  -4   2 -29 126.904 170.382  14
   4  -2 -29 179.055 155.652  12
   4  -2 -28 151.695 156.119  12
   4   2 -28 243.337 167.423   8
  -4  -2 -28 403.578 192.418  10
  -4  -2 -28 180.751 174.527  14
  -4   2 -28-36.7592 146.180   8
   4   2 -28 293.942 163.941  12
  -4   2 -28 336.295 187.741  14
   4   2 -27 322.096 174.441  12
   4  -2 -27-135.737 150.856  12
  -4  -2 -27-109.933 183.192   9
  -4  -2 -27 43.5725 170.418  14
   4   2 -27 241.791 173.150   8
  -4   2 -27 266.328 171.244  14
  -4   2 -27 19.9154 177.047   8
  -4  -2 -27 149.562 180.215  10
   4  -2 -26 1000.03 214.326  12
  -4  -2 -26 1077.28 237.696  14
   4   2 -26 639.450 186.252   8
   4   2 -26 518.639 195.662  12
  -4  -2 -26 780.705 227.458  10
  -4  -2 -26 921.023 247.130   9
  -4   2 -26 551.407 186.001   8
  -4   2 -26 1258.08 246.888  14
  -4   2 -26 1013.09 283.143  19
  -4   2 -25 865.480 260.462  19
  -4   2 -25 343.603 165.583   8
   4   2 -25 362.283 186.008  12
  -4  -2 -25 405.071 209.923   9
   4  -2 -25 437.025 181.532  12
  -4   2 -25 712.145 212.262  14
  -4  -2 -25 507.996 185.528  10
   4   2 -25 536.273 165.523   8
  -4  -2 -25 316.712 196.004  14
   4  -2 -24 70.9046 157.313  12
  -4  -2 -24 335.087 185.144  10
  -4   2 -24 97.5135 196.791  19
  -4  -2 -24-32.2886 177.662   9
  -4   2 -24 262.227 201.166  14
  -4  -2 -24 218.230 180.755  14
   4   2 -24 9.72159 144.841  12
   4   2 -24 49.4561 146.650   8
  -4   2 -24 80.1020 158.106   8
  -4   2 -23 623.386 249.520  19
   4  -2 -23 681.446 198.375  12
  -4  -2 -23 734.096 233.427   9
  -4  -2 -23 680.315 187.190   8
   4   2 -23 1014.54 232.763  12
  -4  -2 -23 1129.07 240.624  10
  -4   2 -23 1161.92 242.210  14
  -4  -2 -23 817.112 211.462  14
   4   2 -23 796.431 202.547   8
  -4  -2 -22 4762.94 402.805  10
  -4   2 -22 4257.06 424.756  19
  -4  -2 -22 4501.67 364.147  14
  -4  -2 -22 4244.84 392.649   9
  -4   2 -22 4475.86 379.008  14
  -4  -2 -22 4267.88 331.668   8
   4  -2 -22 3640.97 318.998  12
  -4  -2 -22 4925.36 427.178  19
   4   2 -22 3814.17 313.911   8
   4   2 -22 4125.62 344.430  12
   4   2 -21 2488.13 259.560  12
  -4  -2 -21 2912.17 299.357  14
  -4   2 -21 2519.82 322.497  19
  -4  -2 -21 3047.44 274.816   8
  -4  -2 -21 3368.61 346.300   9
  -4  -2 -21 3433.32 356.013  19
   4  -2 -21 2906.82 276.360  12
  -4  -2 -20 2684.00 293.764  19
  -4  -2 -20 2301.77 282.324   9
  -4  -2 -20 2168.03 262.399  14
  -4   2 -20 2261.59 300.754  19
  -4  -2 -20 2460.77 245.904   8
   4  -2 -20 2228.67 252.272  12
   4   2 -20 2095.69 261.166  12
  -4   2 -19 141.276 179.296  19
   4   2 -19 325.903 150.922  12
   4  -2 -19 387.707 140.382  12
  -4  -2 -19 79.9782 140.747  14
  -4  -2 -19 42.9231 114.276   8
  -4  -2 -19 177.795 149.255   9
   4  -2 -18 217.443 134.206  12
  -4   2 -18-12.8372 140.953  19
  -4  -2 -18-29.5655 126.051  14
   4   2 -18 69.7103 127.834  12
  -4  -2 -18 211.213 144.269   9
  -4  -2 -18 135.222 123.859   8
  -4   2 -17 511.785 154.015  19
   4  -2 -17 702.225 160.311  12
  -4  -2 -17 769.582 157.590  14
  -4  -2 -17 561.269 174.379   9
  -4  -2 -12 28991.0 699.340   2
  -4  -2 -11 3895.37 233.281   2
  -4  -2 -10 660.731 112.749   2
  -4  -2  -9 1711.83 163.822   2
  -4  -2  -8 7449.40 322.264   2
  -4  -2  -7 1434.18 151.351   2
  -4  -2  -6 6149.39 299.631   2
  -4  -2  -5 40762.1 957.248   2
  -4  -2  -4 82370.7 1512.19   2
  -4  -2  -3 4164.65 261.186   2
  -4   2  -3 4044.41 232.850   3
  -4   2  -2 4566.41 233.140   3
  -4  -2  -2 4502.67 254.942   2
  -4   2  -1 9453.27 395.912   3
  -4  -2  -1 9696.90 383.990   2
  -4   2   0 2.05819 67.3818   3
   4   2   0 36.1006 32.8021   4
  -4  -2   0 20.3052 63.0893   2
  -4   2   1 7022.60 296.455   4
  -4  -2   1 7557.32 327.253   2
  -4   2   1 6814.17 318.627   3
  -4   2   2 4857.43 236.906   4
  -4  -2   2 4991.00 262.473   2
  -4   2   2 5274.96 272.711   3
   4   2   2 4709.94 178.522   4
  -4   2   3 10499.6 450.714   3
  -4   2   3 9863.39 388.921   4
  -4  -2   4 86367.5 1539.96   2
  -4   2   4 83659.8 1515.89   4
   4   2   4 83577.6 1402.78   4
  -4  -2   5 28488.6 769.648   2
  -4   2   5 29175.7 770.588   4
  -4  -2   6 6274.28 294.908   2
  -4   2   6 6750.69 312.390   4
   4   2   6 6765.31 275.445   4
  -4  -2   7 1738.80 129.597   4
   4   2   7 1629.57 143.226   4
  -4   2   7 1842.56 190.888   4
  -4  -2   7 1829.48 170.861   2
  -4  -2   8 7483.28 277.383   4
   4   2   8 7847.15 327.098   4
  -4  -2   8 7461.43 319.535   2
  -4   2   8 7815.75 357.733   4
  -4  -2   9 935.406 112.022   4
  -4  -2   9 1043.81 130.360   2
  -4   2   9 906.570 141.983   4
  -4  -2  10 338.803 85.0699   4
  -4   2  10 365.623 107.984   4
   4   2  10 291.543 98.9530   4
  -4  -2  10 307.836 83.7680   2
  -4  -2  11 5279.53 286.141   4
  -4  -2  11 4862.56 264.077   2
  -4   2  11 4951.19 343.201   4
  -4  -2  12 28673.9 674.188   2
  -4  -2  12 29599.6 756.667   4
  -4   2  12 27968.4 828.023   4
   4   2  12 28793.0 807.867   4
   4   2  13 5412.70 343.014   4
  -4   2  13 4487.42 322.500   4
  -4  -2  13 4938.05 295.624   4
  -4  -2  14 7848.06 387.809   4
  -4   2  14 7548.05 429.262   4
   4   2  14 7729.70 422.662   4
  -4  -2  15 3124.69 257.223   4
  -4   2  15 3369.66 294.292   4
   4   2  15 3284.09 289.277   4
   4   2  16 791.121 161.616   4
  -4   2  16 783.343 176.650   4
  -4  -2  16 583.611 136.337   4
   4  -2  16 968.432 191.114   4
   4  -2  17 453.150 170.046   4
  -4   2  17 236.491 128.246   4
  -4  -2  17 444.191 149.916   4
   4   2  17 343.398 129.913   4
  -4   2  18-32.1993 137.052   4
  -4  -2  18 179.650 128.651   4
   4   2  18 155.452 127.909   4
   4  -2  18 51.2952 116.897   4
   4  -2  19 84.6263 132.858   4
   4   2  19 288.232 151.393   4
  -4   2  19 476.314 166.586   4
   4   2  20 2354.81 300.999   4
   4  -2  20 2415.76 300.855   4
  -4   2  20 2578.66 313.229   4
   4  -2  21 3401.00 370.070   4
  -4   2  21 3464.90 372.853   4
   4   2  21 3251.92 346.510   4
   4  -2  22 4895.03 431.850   4
  -4   2  22 4429.23 413.829   4
   4   2  22 4652.97 434.007   4
  -4   2  23 735.257 219.355   4
  -4  -3 -34 1330.27 172.154  14
  -4   3 -34 1022.68 159.375   8
   4   3 -34 1004.76 172.841  14
  -4  -3 -33 420.965 143.078  14
  -4  -3 -33-183.536 133.331  10
  -4   3 -33 397.884 143.213   8
   4  -3 -33 12.6883 113.564  12
  -4   3 -33 315.605 140.879  14
  -4  -3 -32 635.297 163.944  10
  -4   3 -32 356.486 142.906   8
  -4   3 -32 302.525 143.605  14
   4   3 -32 128.875 128.989   8
  -4  -3 -32 592.063 158.432  14
   4  -3 -32 684.523 160.462  12
   4   3 -32 206.323 131.554  12
  -4  -3 -31 1516.45 218.059  14
   4   3 -31 1362.80 201.913  12
  -4   3 -31 1363.52 217.757   8
  -4  -3 -31 1754.20 226.246  10
   4   3 -31 1050.39 184.842   8
  -4   3 -31 1166.13 214.637  14
   4  -3 -31 1820.00 226.661  12
   4   3 -30 1732.77 226.333   8
   4  -3 -30 1839.58 249.444  12
  -4   3 -30 1829.98 250.127  14
  -4  -3 -30 1548.21 239.402  10
  -4  -3 -30 2108.88 259.135  14
  -4   3 -30 1438.07 227.141   8
   4   3 -30 1866.26 233.410  12
  -4  -3 -29 382.499 194.318  10
   4   3 -29 104.956 150.022  12
   4   3 -29 370.450 168.897   8
   4  -3 -29-44.1518 162.269  12
  -4  -3 -29 419.775 177.596  14
  -4   3 -29 477.214 188.013  14
  -4   3 -29 101.578 155.456   8
  -4  -3 -28 195.005 172.054  14
  -4   3 -28 138.213 144.911   8
  -4   3 -28 41.2209 176.958  14
   4  -3 -28 330.119 170.134  12
  -4  -3 -28 231.718 183.963  10
   4   3 -28 179.867 177.693  12
   4  -3 -28 43.8409 152.192  14
   4   3 -28-149.982 162.110   8
  -4  -3 -27 442.184 203.659  14
   4  -3 -27 63.8860 143.533  14
   4   3 -27-29.9394 156.578  12
  -4  -3 -27 378.208 194.617  10
   4  -3 -27 119.344 156.774  12
  -4   3 -27-121.901 171.741  14
  -4   3 -27-31.4113 171.442   8
   4   3 -27 283.037 166.505   8
   4   3 -26 347.815 185.417  12
   4   3 -26 232.450 153.063   8
  -4  -3 -26-8.71474 178.047  10
  -4   3 -26 469.614 180.879   8
  -4  -3 -26 102.992 167.620  14
  -4   3 -26 240.243 173.740  14
   4  -3 -26 252.938 169.723  14
   4  -3 -26 486.725 192.424  12
  -4  -3 -25 151.575 155.517  18
   4   3 -25 382.614 178.312  12
  -4  -3 -25 205.339 229.365   9
   4   3 -25-87.7716 159.798   8
   4  -3 -25 142.304 167.230  12
  -4  -3 -25 128.495 152.733  14
  -4   3 -25 154.126 165.359  14
  -4   3 -25 346.348 214.398  19
  -4  -3 -25 137.821 196.181  10
  -4   3 -24 547.115 209.944  14
  -4   3 -24 711.769 255.157  19
   4  -3 -24 803.826 211.009  12
  -4  -3 -24 765.673 256.905   9
  -4  -3 -24 393.272 209.470  10
  -4  -3 -24 893.475 217.015  14
   4   3 -24 728.784 213.651  12
   4   3 -24 369.774 171.629   8
   4  -3 -23 4716.28 363.363  12
  -4  -3 -23 5244.11 416.038  10
  -4  -3 -23 5250.83 388.340  14
  -4   3 -23 4849.22 382.843  14
  -4   3 -23 4760.65 453.125  19
  -4  -3 -23 4924.93 418.406   9
   4   3 -23 5125.23 386.141  12
  -4   3 -22 1155.98 249.962  19
   4  -3 -22 893.834 201.999  12
   4   3 -22 1394.76 238.031  12
  -4  -3 -22 1041.21 222.981  10
  -4  -3 -22 1188.31 246.675   9
  -4  -3 -22 1003.26 220.009  14
  -4   3 -21 1055.01 246.206  19
   4  -3 -21 1448.83 223.472  12
   4   3 -21 1094.13 216.512  12
  -4  -3 -21 1426.53 253.330   9
  -4  -3 -21 1252.10 223.773  14
  -4  -3 -21 1703.29 262.221  10
   4  -3 -20 1088.82 186.184  12
  -4  -3 -20 1306.29 230.358  14
  -4  -3 -20 1374.87 251.978   9
  -4  -3 -20 1743.57 261.032  10
   4   3 -20 1051.05 211.803  12
  -4   3 -20 1185.42 260.496  19
  -4   3 -19 1191.29 242.442  19
  -4  -3 -19 1492.16 227.047  14
   4  -3 -19 956.450 170.138  12
  -4  -3 -19 1320.18 248.497   9
   4  -3 -18 3997.42 302.199  12
  -4   3 -18 3346.70 333.934  19
  -4  -3 -18 3659.54 302.168  14
  -4  -3 -18 3830.92 337.642   9
  -4  -3 -17 4063.72 343.031   9
  -4  -3 -17 3737.71 300.074  14
   4  -3 -17 4118.07 306.608  12
  -4   3 -17 3433.40 330.295  19
  -4   3 -16 256.452 139.531  19
   4  -3 -16 224.864 140.212  12
  -4  -3 -16 488.554 167.194   9
  -4  -3 -16 386.859 151.865  14
  -4  -3 -12 367.730 101.835   2
  -4  -3 -11 484.281 149.581   2
  -4  -3 -10 39889.3 970.204   2
  -4  -3  -9 1012.95 158.116   2
  -4   3  -4 20574.2 584.583   3
  -4   3  -3 27597.9 704.693   3
  -4   3  -2 2312.85 185.601   3
  -4   3  -1 68.9088 75.9044   3
  -4   3   0 207.664 88.0328   3
   4   3   0-22.1278 46.6797   4
  -4   3   1 455.079 124.377   3
  -4   3   1 397.328 116.618   4
   4   3   1 328.069 74.5803   4
  -4   3   2 3383.35 260.930   3
  -4   3   2 3458.14 245.246   4
   4   3   2 3688.43 197.854   4
  -4   3   3 25659.2 723.778   4
   4   3   3 27718.6 642.349   4
  -4   3   4 15177.8 544.932   4
   4   3   4 19625.6 512.654   4
  -4   3   5 6478.03 340.789   4
   4   3   5 6818.00 299.373   4
  -4   3   6 22490.7 697.084   4
   4   3   6 24693.1 656.287   4
  -4   3   7 52833.8 1235.12   4
   4   3   7 58939.3 1176.56   4
   4   3   8 10260.6 415.143   4
  -4  -3   8 9328.98 405.583   2
  -4   3   8 8761.26 431.658   4
  -4   3   9 320.081 127.075   4
  -4  -3   9 220.605 114.001   2
   4   3   9 288.087 98.3642   4
   4   3  10 40826.8 1010.64   4
  -4   3  10 43031.8 1102.76   4
  -4  -3  10 42949.1 985.756   2
  -4  -3  11 431.560 117.720   2
  -4  -3  11 449.713 123.705   4
  -4   3  11 273.127 137.373   4
   4   3  11 640.692 156.440   4
  -4  -3  12 246.861 100.878   2
   4   3  12 379.097 134.449   4
  -4  -3  12 328.372 108.205   4
  -4   3  12 290.121 130.297   4
  -4  -3  13 10354.3 447.287   4
  -4   3  13 9709.97 514.560   4
   4   3  13 8966.84 458.543   4
  -4  -3  14 8034.60 461.068   4
  -4   3  14 7350.06 463.667   4
  -4   3  15 12414.4 609.638   4
   4   3  15 12543.2 586.147   4
   4   3  16 147.789 130.809   4
  -4   3  16 330.665 143.367   4
  -4   3  17 4393.65 382.838   4
   4   3  17 4383.99 366.000   4
   4  -3  18 4370.49 380.757   4
  -4   3  18 4088.58 386.901   4
   4   3  18 3980.75 363.521   4
   4  -3  19 1097.46 234.138   4
   4   3  19 990.763 220.144   4
  -4   3  19 698.382 202.674   4
   4   3  20 1479.94 250.725   4
   4  -3  20 1487.56 261.545   4
  -4   3  20 1343.23 253.225   4
   4   3  21 2274.89 307.605   4
  -4   3  21 1991.98 315.559   4
   4  -3  21 1959.77 299.934   4
  -4   3  22 1556.97 282.866   4
  -4  -4 -33 596.218 134.598  14
  -4   4 -33 595.376 146.195   8
  -4  -4 -32 67.5449 121.897  10
  -4  -4 -32 292.528 130.696  14
   4   4 -32 162.339 120.777   8
  -4   4 -32 106.438 125.825   8
   4  -4 -32 326.977 136.061  12
   4   4 -31 788.259 165.159  12
   4  -4 -31 648.680 159.306  12
  -4   4 -31 854.126 185.389   8
  -4  -4 -31 632.381 181.264  10
   4   4 -31 891.859 175.600   8
  -4  -4 -31 463.597 144.561  14
   4   4 -30 189.280 143.226  12
  -4  -4 -30 27.9947 135.665  14
  -4  -4 -30 181.792 163.056  10
   4  -4 -30 233.851 140.995  12
   4   4 -30 158.194 139.948   8
  -4   4 -30 42.5057 146.134   8
  -4  -4 -29 2545.76 271.584  14
  -4   4 -29 1997.38 249.388   8
   4   4 -29 2147.13 247.483   8
  -4  -4 -29 1630.11 249.386  10
   4  -4 -29 2456.49 269.679  12
   4   4 -29 2437.14 271.557  12
   4  -4 -28 324.440 162.523  12
  -4  -4 -28 3.09484 177.397  10
  -4  -4 -28 176.373 164.621  14
   4   4 -28 188.666 145.772  12
  -4   4 -28 39.0396 147.860   8
   4   4 -28-120.561 156.746   8
   4  -4 -27 83.2463 154.761  12
  -4  -4 -27 364.999 174.848  14
  -4  -4 -27 7.42827 169.339  10
   4   4 -27 209.819 164.071  12
  -4  -4 -27-14.8130 163.725  18
   4   4 -27 123.687 164.593   8
  -4   4 -27 92.8059 158.174   8
  -4  -4 -26 1016.20 236.405  10
  -4  -4 -26 1283.01 244.080  18
   4   4 -26 865.664 210.687  12
   4  -4 -26 1186.83 233.658  12
   4   4 -26 773.433 218.293   8
  -4  -4 -26 902.214 210.511  14
  -4   4 -25 431.250 239.162  19
  -4  -4 -25 689.085 206.152  18
  -4  -4 -25 682.771 199.091  14
  -4  -4 -25 764.622 220.633  10
   4   4 -25 697.357 204.519  12
   4  -4 -25 745.621 211.353  12
  -4   4 -24 940.742 268.943  19
   4  -4 -24 462.044 182.463  12
  -4  -4 -24 833.106 241.702  10
  -4  -4 -24 862.657 202.137  14
   4   4 -24 468.125 183.160  12
   4  -4 -23 1360.65 243.091  12
  -4  -4 -23 1533.60 254.094  10
   4   4 -23 1144.66 229.170  12
  -4  -4 -23 1228.17 227.003  14
  -4   4 -23 1841.10 346.973  19
  -4  -4 -22 3006.65 311.005  14
   4   4 -22 2271.38 290.651  12
  -4  -4 -22 3429.55 363.509   9
   4  -4 -22 2907.10 308.454  12
  -4  -4 -22 2885.93 335.393  10
  -4   4 -22 2453.12 344.783  19
  -4  -4 -21 719.850 220.149  10
  -4  -4 -21 710.518 214.992   9
   4  -4 -21 512.586 173.282  12
   4   4 -21 387.815 167.702  12
  -4  -4 -21 391.060 167.155  14
  -4   4 -21 626.184 226.133  19
  -4   4 -20 369.465 210.060  19
  -4  -4 -20 867.560 228.027   9
   4  -4 -20 459.879 165.530  12
  -4  -4 -20 293.010 189.575  10
  -4  -4 -20 577.761 182.912  14
   4  -4 -19 536.115 170.348  12
  -4   4 -19 274.155 187.763  19
  -4  -4 -19 404.921 188.154   9
  -4  -4 -19 418.323 183.079  14
  -4  -4 -19 181.855 155.073  10
  -4   4 -18 581.820 204.092  19
  -4  -4 -18 28.0129 144.582  14
   4  -4 -18 202.821 145.085  12
  -4  -4 -18 358.831 177.259  10
  -4  -4 -18 667.566 199.023   9
  -4   4 -17 401.786 170.418  19
   4  -4 -17 851.075 191.614  12
  -4  -4 -17 679.888 207.321   9
  -4  -4 -17 916.055 208.605  10
  -4  -4 -17 890.847 188.095  14
  -4   4 -16 8854.98 470.359   6
  -4  -4 -16 10150.8 450.624  11
  -4   4 -16 8615.72 516.439  19
  -4  -4 -16 9041.06 495.586   9
  -4  -4 -16 9074.60 454.563  14
  -4  -4 -16 9039.27 481.748  10
   4  -4 -15 9917.37 465.597  12
  -4  -4 -15 9997.37 493.161  10
  -4   4 -15 9745.25 519.761  19
  -4   4 -15 9932.34 484.200   6
  -4  -4 -15 10121.3 509.677   9
  -4  -4 -15 9795.54 460.101  14
   4  -4 -14 1303.26 191.575  12
  -4  -4 -14 1096.62 191.060   9
  -4  -4 -14 1339.51 204.004  10
  -4   4 -14 1076.58 185.469   6
  -4  -4 -12 9247.88 564.599   2
  -4  -4 -11 24496.9 789.461   2
  -4   4  -4 31411.7 802.470   3
  -4   4  -3 5930.26 319.210   3
  -4   4  -2 2100.71 219.065   3
  -4   4  -1 3649.12 256.566   3
  -4   4   0 227.589 110.713   3
   4   4   1 3702.32 231.063   4
  -4   4   1 4137.57 298.025   4
  -4   4   1 3946.57 283.575   3
   4   4   2 2017.60 204.272   4
  -4   4   2 1593.44 199.793   4
  -4   4   3 6147.81 362.490   4
   4   4   3 6675.37 320.950   4
  -4   4   4 28789.9 855.486   4
   4   4   4 30456.2 772.845   4
  -4   4   5 9809.81 468.099   4
   4   4   5 10148.3 413.803   4
  -4   4   6 3713.51 310.635   4
   4   4   6 7870.86 387.690   4
   4   4   7 1453.72 190.496   4
  -4   4   7 1386.72 204.644   4
  -4   4   8 4203.85 336.353   4
   4   4   8 5742.73 360.687   4
  -4   4   9 23640.2 808.886   4
   4   4   9 23859.7 746.727   4
  -4   4  10 5215.71 372.866   4
   4   4  10 6614.23 384.739   4
  -4  -4  11 25790.1 777.779   2
  -4   4  11 23951.9 852.228   4
   4   4  11 24526.3 795.268   4
  -4  -4  12 8308.34 439.683   2
   4   4  12 7450.59 456.268   4
  -4   4  13 10256.0 560.606   4
   4   4  13 9723.42 502.975   4
  -4   4  14 1004.14 220.450   4
   4   4  14 703.939 171.022   4
  -4   4  15 10489.2 594.489   4
   4   4  15 10215.0 558.362   4
   4   4  16 8955.83 533.441   4
  -4   4  16 10167.7 616.798   4
   4   4  17 923.148 208.522   4
  -4   4  17 868.982 209.998   4
   4   4  18-156.126 170.254   4
  -4   4  18 342.886 172.592   4
   4   4  19 251.454 172.943   4
  -4   4  19-37.2011 174.175   4
   4   4  20 302.849 177.244   4
   4  -4  20 237.665 194.474   4
  -4   4  20 716.121 238.311   4
   4  -5 -32 53.4152 102.914  12
  -4  -5 -32-196.026 115.545  10
  -4   5 -32-110.776 117.466   8
  -4   5 -31 385.775 141.528   8
  -4  -5 -31 464.176 134.779  14
   4  -5 -31 781.510 158.650  12
  -4  -5 -31 848.214 171.600  10
   4   5 -30 338.746 141.248  12
   4  -5 -30-227.350 144.190  12
  -4  -5 -30 441.777 138.982  14
  -4  -5 -30 172.208 135.455  10
  -4   5 -30-86.8392 142.861   8
   4   5 -30-196.297 126.080   8
   4  -5 -29-88.4491 132.912  12
  -4  -5 -29 15.1499 138.213  18
   4   5 -29-196.265 140.788  12
  -4  -5 -29 194.792 161.994  10
  -4  -5 -29 119.277 138.963  14
   4   5 -29-159.855 132.366   8
  -4   5 -29-70.9534 146.083   8
  -4  -5 -28 20.8365 165.848  10
  -4   5 -28-114.938 146.140   8
   4  -5 -28 66.0863 143.993  12
  -4  -5 -28 327.681 157.815  14
   4   5 -28 230.614 158.487  12
   4   5 -28 165.896 138.548   8
  -4  -5 -28-190.427 170.385  18
   4   5 -27 340.830 165.437  12
  -4  -5 -27 53.5139 150.350  18
  -4  -5 -27-121.403 146.427  14
   4  -5 -27 27.8235 172.340  12
   4   5 -27 34.5621 156.197   8
  -4  -5 -27-21.7572 161.209  10
   4  -5 -26-266.407 166.884  12
   4   5 -26-29.5698 153.802  12
  -4  -5 -26-36.9521 179.609  10
  -4  -5 -26 28.6423 148.342  14
   4   5 -26-37.4507 143.510   8
  -4  -5 -26-117.590 188.911  18
   4   5 -25 92.7097 166.836  12
  -4  -5 -25 333.582 197.598  18
   4  -5 -25 91.5127 159.805  12
  -4  -5 -25 219.431 178.238  10
  -4  -5 -25 194.741 158.973  14
  -4  -5 -24 203.844 165.513  14
   4  -5 -24 109.101 177.510  12
   4   5 -24-66.4856 168.081  12
  -4  -5 -24 393.711 200.985  10
   4   5 -23 2689.51 310.852  12
   4  -5 -23 3166.50 327.827  12
  -4   5 -23 2990.60 372.990  19
  -4  -5 -23 2712.18 321.261  10
  -4  -5 -23 3098.30 306.209  14
   4  -5 -22-63.4859 155.035  12
  -4  -5 -22 516.705 216.114  10
  -4   5 -22 83.9344 190.245  19
   4   5 -22 54.4643 179.149  12
  -4  -5 -22 10.0274 151.874  14
  -4  -5 -21 163.504 160.655  14
  -4   5 -21-247.527 240.724  19
   4  -5 -21 50.4065 158.458  12
  -4  -5 -21-17.9540 179.462  10
  -4  -5 -20 435.023 202.414  10
   4  -5 -20 140.366 153.119  12
  -4   5 -20 86.1044 209.651  19
  -4  -5 -20 82.6674 146.627  14
  -4   5 -19 493.271 210.557  19
  -4  -5 -19 770.345 194.566  14
  -4  -5 -19 1047.34 233.074  10
   4  -5 -19 1042.62 209.242  12
  -4   5 -18-106.743 176.140  19
  -4  -5 -18 50.0961 162.534   9
   4  -5 -18 93.1140 139.586  12
  -4  -5 -18-172.574 151.720  14
  -4  -5 -18-165.961 177.300  10
   4  -5 -17 354.410 169.350  12
  -4   5 -17 162.923 163.782  19
  -4  -5 -17 117.596 163.336  10
  -4  -5 -17 219.812 191.307   9
  -4  -5 -17-24.9915 144.748  14
  -4   5 -17 134.204 150.925   6
  -4  -5 -16 108.216 144.984  10
  -4   5 -16 258.274 163.412   6
   4  -5 -16 132.636 144.480  12
  -4  -5 -16 55.2733 177.200   9
  -4  -5 -16 24.4373 130.286  14
  -4   5 -16-55.2213 156.035  19
  -4   5 -15 1496.49 248.114  19
  -4  -5 -15 2032.51 229.557  12
   4  -5 -15 1828.60 235.440  12
  -4   5 -15 1565.48 225.189   6
  -4  -5 -15 1607.47 233.432  10
  -4  -5 -15 1713.93 249.707   9
  -4  -5 -15 1762.64 214.853  14
  -4   5 -14 1964.99 271.794  19
  -4  -5 -14 2340.73 284.669   9
  -4  -5 -14 2339.65 243.845  14
  -4  -5 -14 1969.42 243.660  10
  -4   5 -14 2000.01 255.157   6
   4  -5 -14 2392.04 251.235  12
  -4  -5 -14 2386.05 245.800  12
  -4   5 -13 494.834 193.791  19
  -4  -5 -13 564.267 161.359  12
  -4  -5 -13 589.200 193.035   9
   4  -5 -13 373.674 141.470  12
  -4   5 -13 645.272 196.954   6
  -4  -5 -13 703.573 166.548  14
  -4  -5 -13 551.894 174.037  10
  -4  -5 -12 1936.39 233.982  10
  -4  -5 -12 1704.91 242.182   9
   4  -5 -12 1670.34 212.765  12
  -4  -5 -12 1458.37 225.332   2
  -4   5 -12 2159.52 251.992   6
  -4   5 -11 3522.45 285.876   6
  -4  -5 -11 3385.44 281.037  10
   4  -5 -11 4024.08 292.354  12
  -4   5  -5 1027.18 157.195   3
  -4   5  -4 510.293 130.338   3
  -4   5  -3 6242.64 360.846   3
  -4   5  -2 409.793 120.259   3
  -4   5  -1 1481.33 201.897   3
  -4   5   0 479.484 140.381   3
  -4   5   1 1299.65 196.999   3
   4   5   1 1399.70 174.266   4
  -4   5   2 304.134 153.109   4
  -4   5   2 194.658 107.531   3
   4   5   2 202.452 108.342   4
   4   5   3 6651.73 373.092   4
  -4   5   3 5651.97 396.265   4
   4   5   4 348.689 116.471   4
  -4   5   4 219.076 141.361   4
   4   5   5 938.501 168.825   4
  -4   5   5 720.233 167.821   4
   4   5   6 1739.89 199.472   4
  -4   5   6 1758.42 234.267   4
   4   5   7 165.635 111.967   4
  -4   5   7 192.882 124.599   4
   4   5   8 567.648 139.452   4
  -4   5   8 306.231 148.118   4
  -4   5   9 442.626 163.246   4
   4   5   9 177.849 131.219   4
   4   5  10 118.334 116.360   4
  -4   5  10 89.3282 125.896   4
  -4   5  11 3995.75 366.193   4
   4   5  11 4045.13 339.580   4
   4   5  12 1873.14 264.261   4
  -4   5  12 1586.02 271.230   4
   4   5  13 538.798 184.456   4
  -4   5  13 69.1205 154.875   4
   4   5  14 2093.72 281.431   4
  -4   5  14 1549.11 269.649   4
   4   5  15 2001.26 296.974   4
  -4   5  15 1710.84 288.133   4
   4   5  16 393.722 187.106   4
  -4   5  16 44.2705 176.743   4
   4   5  17 93.0300 150.216   4
  -4   5  17-117.388 159.276   4
  -4   5  18 755.157 237.812   4
   4   5  18 377.684 234.871   4
   4   5  19 1274.08 282.515   4
   4  -6 -31 155.650 117.041  10
  -4  -6 -31 247.695 128.094  10
  -4   6 -31 258.548 119.322   8
   4  -6 -30 575.980 147.007  12
  -4   6 -30 543.920 153.211   8
  -4  -6 -30 838.416 155.796  18
  -4  -6 -30 766.930 157.858  10
   4  -6 -30 576.340 146.945  10
   4  -6 -29 941.618 180.796  12
   4   6 -29 900.833 158.180   8
   4  -6 -29 986.565 185.566  10
  -4   6 -29 1010.15 189.612   8
  -4  -6 -29 736.248 178.595  10
  -4  -6 -29 948.463 172.918  18
  -4  -6 -28-169.544 152.937  18
  -4  -6 -28 65.4064 138.647  10
   4   6 -28 93.3384 129.786   8
   4   6 -28 61.8476 127.805  12
  -4   6 -28-113.363 145.045   8
   4  -6 -28-12.7208 129.478  12
  -4  -6 -27-198.466 159.307  18
   4   6 -27 242.722 151.823  12
  -4  -6 -27 160.696 134.985  14
  -4  -6 -27 203.777 158.451  10
   4   6 -27 156.738 148.873   8
   4  -6 -27-10.1669 133.773  12
   4   6 -26-17.8261 153.387  12
  -4  -6 -26-89.5032 157.846  10
   4  -6 -26-70.8004 151.682  12
  -4  -6 -26 129.975 157.087  18
  -4  -6 -26 131.831 146.682  14
  -4  -6 -25 392.019 192.969  10
  -4  -6 -25 570.427 178.179  14
  -4  -6 -25 500.484 206.745  18
   4   6 -25 8.59535 172.314  12
   4  -6 -25 846.890 201.710  12
   4  -6 -24 2543.36 277.454  12
  -4  -6 -24 2285.54 299.396  10
  -4  -6 -24 2411.09 306.159  18
  -4  -6 -24 2355.75 259.955  14
   4   6 -24 2454.33 308.201  12
   4  -6 -23 249.744 169.869  12
   4   6 -23 606.389 218.291  12
  -4  -6 -23 357.723 199.518  10
  -4  -6 -23 376.837 178.726  14
  -4  -6 -22 503.490 217.447  10
   4  -6 -22 515.150 189.927  12
  -4  -6 -22 438.928 174.280  14
  -4   6 -21 912.292 244.782  19
   4  -6 -21 1084.73 233.859  12
  -4  -6 -21 1090.32 231.000  10
  -4  -6 -21 694.001 186.783  14
  -4   6 -20 1438.38 280.048  19
  -4  -6 -20 1967.37 272.143  10
  -4  -6 -20 2271.46 266.133  14
   4  -6 -20 2325.75 280.706  12
  -4   6 -19 1284.57 269.615  19
  -4  -6 -19 1214.45 237.148  10
  -4  -6 -19 1191.79 216.857  14
   4  -6 -19 1027.00 215.908  12
  -4  -6 -18 930.178 220.450  10
  -4  -6 -18 857.797 190.900  14
   4  -6 -18 551.183 181.369  12
  -4  -6 -18 1041.33 215.403  12
  -4   6 -18 894.529 226.943  19
  -4  -6 -17 2301.26 288.415  10
  -4   6 -17 2378.95 304.680   6
  -4  -6 -17 2510.35 269.757  14
   4  -6 -17 1754.64 252.450  12
  -4   6 -17 2293.13 309.236  19
  -4  -6 -17 2607.32 291.045  12
  -4  -6 -16 573.947 175.694  12
  -4  -6 -16 658.332 184.668  14
  -4   6 -16 604.307 212.962  19
   4  -6 -16 304.855 160.807  12
  -4   6 -16 690.560 214.290   6
  -4  -6 -16 291.262 174.327  10
  -4  -6 -15 950.717 209.423  12
  -4  -6 -15 486.876 176.840  14
  -4   6 -15 661.915 199.987   6
   4  -6 -15 75.7558 141.412  12
  -4  -6 -15 395.733 186.008  10
  -4  -6 -14 6078.28 403.307  10
  -4   6 -14 6494.44 424.839   6
  -4  -6 -14 6233.25 400.558  12
  -4  -6 -14 6658.64 393.714  14
   4  -6 -14 5094.16 373.945  12
  -4  -6 -13 8594.54 458.337  12
  -4   6 -13 8408.53 500.207   6
  -4  -6 -13 8603.86 476.463  10
  -4  -6 -13 9571.85 451.502  14
   4  -6 -12 2166.25 241.537  12
  -4   6 -12 2164.04 268.312   6
  -4  -6 -12 2672.40 269.402  10
  -4  -6 -12 2454.98 246.796  12
  -4  -6 -11 857.793 175.021  12
   4  -6 -11 647.366 168.323  12
  -4  -6 -11 638.720 166.873  10
  -4   6 -11 745.845 182.315   6
  -4  -6 -10 3408.80 293.489  10
  -4   6 -10 3595.57 310.164   6
  -4  -6 -10 3406.46 286.147  12
   4  -6 -10 3209.94 278.345  12
  -4  -6  -9 1327.81 205.274  10
  -4  -6  -9 1670.97 223.301  12
   4  -6  -9 1118.32 180.503  12
  -4  -6  -8 343.604 136.086  12
  -4  -6  -8 409.696 149.725  10
   4  -6  -8 292.576 146.748  12
  -4  -6  -7 1780.16 210.389  12
   4  -6  -7 2109.87 230.749  12
  -4   6  -6 152.383 125.483  13
  -4   6  -2 109.246 108.701   3
  -4   6  -1 5444.50 369.840   3
  -4   6   0 652.539 167.932   3
  -4   6   1 5551.57 393.973   3
  -4   6   2 529.327 156.756   3
  -4   6   3 2693.49 300.387   3
   4   6   3 2479.26 254.111   4
   4   6   4 2512.58 259.906   4
  -4   6   4 2573.59 312.309   4
   4   6   5 486.524 157.622   4
  -4  -6   5 410.218 127.037   5
   4   6   6 235.888 144.918   4
  -4  -6   6 347.620 122.052   5
  -4   6   6 241.903 159.827   4
  -4  -6   7 2161.55 213.957   5
  -4   6   7 1971.13 275.650   4
   4   6   7 2077.28 258.391   4
  -4  -6   8 380.038 120.464   5
  -4   6   8 564.988 205.232   4
   4   6   8 427.280 151.420   4
  -4   6   9 1648.40 260.964   4
  -4   6   9 1868.89 210.921  13
   4   6   9 1933.95 255.913   4
  -4  -6   9 1907.41 192.654   5
  -4   6  10 3620.33 270.482  13
  -4  -6  10 3139.14 247.946   5
  -4   6  10 3383.16 367.413   4
   4   6  10 3294.37 336.829   4
  -4   6  11 438.189 197.419   4
   4   6  11 334.314 129.826   4
   4   6  12 2078.67 288.819   4
  -4   6  12 2427.82 334.518   4
  -4   6  13 7192.53 543.162   4
   4   6  13 8796.64 554.691   4
  -4   6  14 6318.09 511.049   4
   4   6  14 6457.78 487.319   4
   4   6  15 575.374 207.831   4
  -4   6  15 208.400 225.668   4
   4   6  16 717.915 218.683   4
  -4   6  16 537.667 243.213   4
   4  -7 -29 455.385 124.741  12
   4  -7 -29 258.569 126.827  10
  -4  -7 -29 605.617 146.231  10
  -4   7 -29 477.804 138.916   8
   4  -7 -28 253.386 126.667  12
  -4  -7 -28 534.515 150.098  18
  -4  -7 -28 328.179 135.626  10
  -4   7 -28 158.775 124.169   8
   4  -7 -28-6.85218 128.509  10
   4  -7 -27 228.924 130.891  12
   4   7 -27-242.622 129.464  12
   4  -7 -27 16.4262 131.338  10
  -4  -7 -27-45.3998 141.302  10
  -4  -7 -27 103.968 140.116  18
   4   7 -27 88.2255 117.874   8
   4  -7 -26 2008.07 235.988  12
   4   7 -26 1908.93 234.995  12
  -4  -7 -26 1904.42 235.654  10
   4  -7 -26 1923.32 235.026  10
  -4  -7 -26 1538.27 219.084  18
   4  -7 -25-13.8431 136.565  12
  -4  -7 -25 48.4939 140.461  18
  -4  -7 -25-110.028 153.340  10
   4   7 -25-180.113 157.871  12
  -4  -7 -24 243.794 164.781  10
   4  -7 -24 344.044 158.951  12
   4   7 -24-9.74925 159.547  12
  -4  -7 -24 209.220 166.402  18
  -4  -7 -23 796.868 204.583  18
  -4  -7 -23 1271.04 233.273  10
   4  -7 -23 1063.54 217.826  12
   4   7 -23 1411.81 243.549  12
  -4  -7 -22 8094.77 491.613  18
  -4  -7 -22 8949.05 498.533  10
   4  -7 -22 9202.93 497.192  12
  -4  -7 -21 455.439 194.052  10
   4  -7 -21 750.454 206.988  12
  -4  -7 -21 374.056 189.527  18
  -4  -7 -20 72.6779 141.544  12
  -4  -7 -20 199.627 172.282  10
   4  -7 -20 3.93833 151.809  12
  -4  -7 -19 187.702 174.033  12
  -4  -7 -19 518.245 205.457  10
   4  -7 -19 82.6546 166.669  12
  -4  -7 -18 3836.55 348.039  10
  -4  -7 -18 3986.82 335.476  12
   4  -7 -18 3550.38 353.807  12
  -4  -7 -17 670.407 189.490  12
   4  -7 -17 629.075 191.919  12
  -4  -7 -17 669.535 209.616  10
  -4   7 -17 452.242 200.058   6
  -4  -7 -16 1936.52 280.760  10
  -4  -7 -16 2465.13 306.507  12
  -4  -7 -15 2761.67 297.043  10
  -4   7 -15 3325.93 338.686   6
  -4  -7 -15 2972.09 301.312  12
   4  -7 -15 2738.43 304.595  12
  -4  -7 -14 287.800 170.810  12
  -4  -7 -14 255.283 160.627  10
  -4   7 -14 287.366 181.202   6
   4  -7 -14 555.395 181.478  12
  -4  -7 -13 1076.82 215.666  12
   4  -7 -13 937.269 218.459  12
  -4   7 -13 1144.14 237.090   6
  -4  -7 -13 887.367 201.245  10
  -4   7 -12 3868.36 372.484   6
  -4  -7 -12 3293.71 311.418  10
  -4  -7 -12 3251.79 334.494  12
   4  -7 -11 3165.49 377.600   1
   4  -7 -11 2107.82 261.831  12
  -4  -7 -11 2366.87 264.707  10
  -4   7 -11 2263.08 279.683   6
  -4  -7 -11 2560.05 267.330  12
  -4  -7 -10 606.886 174.485  12
   4  -7 -10 571.307 171.664  12
  -4  -7 -10 811.622 186.543  10
  -4   7 -10 537.330 184.992   6
   4  -7  -9 1974.42 241.388  12
  -4   7  -9 1661.87 226.658   6
  -4  -7  -9 1763.80 223.101  10
  -4  -7  -9 1822.50 236.045  12
   4  -7  -8 197.870 131.805  12
  -4  -7  -8-297.887 157.312  12
  -4  -7  -8-61.0880 128.688  10
   4  -7  -7 508.079 186.509  12
  -4  -7  -7 608.992 178.623  10
  -4  -7  -7 453.909 141.746  12
  -4  -7  -6 4523.29 331.614  12
   4  -7  -6 4754.09 348.468  12
   4  -7  -5 2235.16 256.694  12
  -4  -7  -5 2171.17 242.906  18
  -4  -7  -5 2012.68 227.623   5
  -4  -7  -5 2051.87 247.443  12
  -4  -7  -4 1466.46 208.029  18
  -4   7  -4 1420.94 217.514  13
  -4  -7  -4 1294.13 195.944   5
   4  -7  -4 1162.35 184.162  12
  -4  -7  -4 1477.21 218.674  12
   4  -7  -3 345.573 133.455  12
  -4  -7  -3 279.768 127.833   5
  -4   7  -3 472.506 161.065  13
  -4  -7  -3 357.406 148.300  12
  -4  -7  -2 11803.1 497.703   5
  -4   7  -2 11395.8 529.643  13
  -4  -7  -2 11697.2 518.574  12
   4  -7  -2 11774.7 504.051  12
  -4  -7  -1 2424.17 239.186   5
  -4   7  -1 2755.80 264.086  13
   4  -7  -1 2892.46 254.685  12
  -4   7   0 150.929 141.547  13
  -4  -7   0 5.75769 114.392   5
   4  -7   0 194.202 121.074  12
   4  -7   1 2354.53 246.348  12
  -4   7   1 2974.52 279.007  13
  -4  -7   1 3112.89 266.482   5
  -4   7   2 10415.4 599.958   3
  -4   7   2 11559.7 512.163  13
  -4  -7   2 11850.4 491.067   5
  -4   7   3 66.3583 158.801   3
  -4  -7   3 333.007 153.230   5
  -4   7   3 127.342 113.234  13
  -4   7   4 1393.92 240.369   3
  -4  -7   4 1351.58 189.347   5
  -4   7   4 1612.16 213.156  13
  -4   7   5 2190.49 305.877   3
  -4  -7   5 2748.75 250.529   5
  -4   7   5 2639.86 250.709  13
  -4   7   6 3986.73 413.871   4
  -4   7   6 4354.04 321.296  13
  -4  -7   6 4486.24 309.349   5
  -4  -7   7 1238.28 178.390   5
  -4   7   7 788.652 222.884   4
  -4   7   7 938.740 186.181  13
  -4  -7   8 23.4948 116.063   5
  -4   7   8-18.0296 155.517   4
  -4   7   9 1945.15 317.656   4
  -4  -7   9 1825.29 216.227   5
  -4   7  10 1898.54 315.743   4
  -4  -7  10 1026.43 183.688   5
  -4   7  11 2939.88 359.680   4
  -4   7  12 2902.44 376.195   4
   4  -8 -27-164.960 111.532  12
  -4  -8 -27-75.0890 104.251  10
  -4   8 -27 44.7675 109.263   8
  -4  -8 -27-84.4441 105.239  18
   4  -8 -26 92.5880 114.383  12
  -4  -8 -26 37.1309 119.392  18
   4  -8 -25 578.253 156.881  12
   4   8 -25-40.4327 139.427  12
  -4  -8 -25 546.240 135.676   5
  -4  -8 -25 468.918 139.492  10
   4  -8 -25 77.8460 131.080  10
  -4  -8 -25 158.823 134.988  18
  -4  -8 -24 1941.84 248.929  18
   4  -8 -24 2160.72 218.929  10
  -4  -8 -24 2194.19 239.860  10
   4   8 -24 1696.17 224.842  12
   4  -8 -24 2320.24 244.603  12
   4  -8 -23 137.959 136.548  12
   4   8 -23 89.4164 151.739  12
  -4  -8 -23 175.150 158.790  10
  -4  -8 -23 313.766 169.862  18
   4  -8 -23 236.621 155.741  10
   4  -8 -22 180.127 147.657  12
  -4  -8 -22 174.972 175.755  18
   4   8 -22 572.207 188.780  12
  -4  -8 -22 498.225 183.363  10
   4  -8 -21-84.1025 148.310  12
  -4  -8 -21 20.4593 146.499  18
  -4  -8 -21 253.036 155.403  10
   4  -8 -20 991.195 218.979  12
  -4  -8 -20 779.627 206.717  18
  -4  -8 -20 870.391 196.685  10
  -4  -8 -20 799.018 186.330  12
  -4  -8 -19 480.889 171.238  12
  -4  -8 -19-46.3028 150.691  10
   4  -8 -19-13.8493 161.718  12
  -4  -8 -19 196.244 170.983  18
  -4  -8 -18 624.563 187.311  10
   4  -8 -18 463.996 184.390  12
  -4  -8 -18 829.203 224.828  18
  -4  -8 -18 543.482 175.305  12
  -4  -8 -17 2015.78 278.345  18
   4  -8 -17 2241.88 282.704  12
  -4  -8 -17 1795.65 251.272  10
  -4  -8 -17 1864.15 257.979  12
  -4   8 -16 3228.92 353.539   6
  -4  -8 -16 3227.92 311.903  10
  -4  -8 -16 3152.25 325.112  18
   4  -8 -16 3137.83 323.328  12
  -4  -8 -16 3703.31 329.198  12
  -4   8 -15 232.831 203.502   6
   4  -8 -15 227.846 178.444  12
  -4  -8 -15 348.241 179.661  10
  -4  -8 -15 447.274 183.482  12
  -4  -8 -14 961.429 232.977  10
  -4  -8 -14 578.307 216.930  12
  -4   8 -13 3660.09 362.906   6
  -4  -8 -13 3261.10 313.633  10
  -4  -8 -13 3822.81 342.925  12
   4  -8 -13 3330.59 320.456  12
  -4  -8 -12 5013.19 364.563  10
  -4   8 -12 4766.93 395.005   6
  -4  -8 -12 4451.77 366.966  12
   4  -8 -12 4683.01 379.300  12
   4  -8 -11 70.6905 155.012  12
  -4   8 -11 33.7692 171.353   6
  -4  -8 -11 233.326 160.300  18
  -4  -8 -11-135.362 149.112  10
  -4  -8 -11 74.5598 144.818  12
  -4   8 -10 4481.42 408.144   6
  -4  -8 -10 3804.06 340.135  18
  -4  -8 -10 3611.71 317.922  10
  -4  -8 -10 3961.42 348.134  12
   4  -8 -10 3368.37 325.177  12
   4  -8  -9 1392.86 243.694  12
  -4   8  -9 1095.17 234.926   6
  -4  -8  -9 1244.67 225.373  18
  -4  -8  -9 1580.57 241.937  12
  -4  -8  -8 2428.37 278.305  12
  -4  -8  -8 2215.25 262.322  18
  -4  -8  -8 1950.41 244.172   5
  -4   8  -8 1822.07 276.271   6
   4  -8  -8 2420.30 281.824  12
   4  -8  -7 2270.40 348.979   1
  -4  -8  -7 2208.08 258.431   5
  -4  -8  -7 2509.51 269.128  18
   4  -8  -7 2362.66 304.496  12
  -4  -8  -7 2046.24 261.510  12
   4  -8  -6 1458.09 227.219  12
  -4  -8  -6 1468.47 229.021  18
  -4  -8  -6 911.707 196.515   5
  -4  -8  -6 1124.41 213.843  12
   4  -8  -5 2189.35 256.094  12
  -4  -8  -5 2529.09 265.386   5
  -4  -8  -5 2589.96 283.149  12
  -4  -8  -4 9947.28 491.116   5
   4  -8  -4 10742.6 515.510  12
  -4  -8  -4 10898.9 528.858  12
  -4  -8  -3 4424.96 330.606   5
   4  -8  -3 3773.54 324.697  12
   4  -8  -2 466.190 151.669   5
  -4  -8  -2 457.338 162.377   5
   4  -8  -2 532.904 170.399  12
  -4   8  -1 1684.19 244.628  13
  -4  -8  -1 1597.74 219.113   5
   4  -8  -1 1481.17 221.885  12
  -4  -8   0 68.3755 124.622   5
  -4   8   0 59.4460 138.626  13
   4  -8   0-59.2331 138.285  12
  -4   8   1 1421.49 217.108  13
  -4  -8   1 907.733 172.174   5
   4  -8   1 1041.00 196.636  12
  -4  -8   2 334.748 146.361   5
  -4   8   2 708.873 183.160  13
   4  -8   2 652.651 177.916  12
  -4  -8   3 3759.70 312.441   5
  -4   8   3 4128.60 339.343  13
  -4  -8   4 11050.7 500.684   5
  -4   8   4 11884.3 543.341  13
  -4  -8   5 1909.74 237.787   5
  -4  -8   6 1135.84 200.643   5
  -4   8   6 1109.64 261.118   3
   4  -8   6 1750.76 306.731   1
  -4   8   7 1697.51 319.823   3
  -4  -8   7 2441.48 255.881   5
   4  -8   7 2000.78 318.153   1
  -4  -8   8 2609.45 277.688   5
  -4  -8   9 1626.77 214.405   5
  -4  -8  10 3137.22 276.884   5
  -4  -8  19 200.759 140.391  17
   4  -9 -24 202.946 110.476  12
  -4  -9 -24 105.494 100.293  10
  -4  -9 -24 313.834 131.097  18
  -4  -9 -23 694.892 138.239   5
   4   9 -23 1119.21 173.173  12
  -4  -9 -23 757.382 161.369  18
   4  -9 -23 1000.41 173.226  12
  -4  -9 -23 925.912 158.996  10
   4  -9 -22 812.868 164.473  12
  -4  -9 -22 519.175 136.319   5
  -4  -9 -22 370.189 141.236  10
   4   9 -22 764.682 167.023  12
  -4  -9 -22 473.000 157.732  18
   4  -9 -21 96.6405 127.907  12
  -4  -9 -21 138.657 125.887  10
  -4  -9 -21 300.740 137.876   5
  -4  -9 -21 45.2685 140.606  18
   4  -9 -20 247.961 145.044  12
  -4  -9 -20 295.240 152.243  18
  -4  -9 -20 56.2923 135.802   5
  -4  -9 -20 18.0991 135.745  10
   4  -9 -19 265.873 157.194  12
  -4  -9 -19 192.867 135.852   5
  -4  -9 -19 133.955 142.547  12
  -4  -9 -19 290.047 173.561  18
  -4  -9 -19-52.9679 142.054  10
   4  -9 -18 427.317 168.378  12
  -4  -9 -18 608.118 161.447   5
  -4  -9 -18 537.663 189.640  18
  -4  -9 -18 417.651 160.339  10
  -4  -9 -18 1087.78 194.699  12
   4  -9 -17 385.065 181.159  12
  -4  -9 -17 586.064 177.452   5
  -4  -9 -17 358.568 152.381  10
  -4  -9 -17 451.837 168.328  18
  -4  -9 -17 401.438 166.930  12
  -4  -9 -16 488.216 162.477  10
   4  -9 -16 737.504 206.918  12
  -4  -9 -16 678.279 186.675   5
  -4  -9 -16 645.716 198.359  18
  -4  -9 -16 792.766 193.751  12
   4  -9 -15 116.115 147.202  12
  -4   9 -15 122.789 200.915   6
  -4  -9 -15 8.82083 142.409  10
  -4  -9 -15-49.7126 155.820   5
  -4  -9 -15 579.067 181.070  18
  -4  -9 -15 63.3155 145.105  12
  -4  -9 -14 3415.22 315.621  12
  -4   9 -14 3757.68 369.680   6
  -4  -9 -14 3335.22 317.336  18
  -4  -9 -14 3237.74 294.710  10
  -4  -9 -14 3034.99 292.142   5
   4  -9 -14 3283.21 324.834  12
  -4  -9 -13 119.960 158.057  18
  -4  -9 -13-15.1542 148.460   5
   4  -9 -13 108.906 145.585  12
  -4   9 -13 339.396 190.802   6
  -4  -9 -13 130.850 160.447  12
   4  -9 -12 1094.53 226.785  12
  -4  -9 -12 968.605 198.674   5
  -4   9 -12 1572.80 267.759   6
  -4  -9 -12 1088.63 212.960  18
  -4  -9 -12 1158.29 217.209  12
  -4   9 -11-354.218 198.795   6
  -4  -9 -11-127.683 152.162  18
   4  -9 -11 180.876 167.062  12
  -4  -9 -11-52.8585 149.783   5
  -4  -9 -11 14.1417 169.725  12
   4  -9 -10 783.616 209.032  12
  -4   9 -10 681.071 220.749   6
  -4  -9 -10 875.054 196.159   5
  -4  -9 -10 1191.38 220.408  18
  -4  -9 -10 987.503 215.922  12
   4  -9  -9 1109.57 241.706  12
  -4   9  -9 1279.10 244.791   6
  -4  -9  -9 1065.00 198.597   5
  -4  -9  -9 961.493 201.858  18
  -4  -9  -9 1078.02 212.752  12
   4  -9  -8 1333.50 226.598  12
  -4  -9  -8 1363.07 221.897  18
  -4   9  -8 1107.48 238.526   6
  -4  -9  -8 1293.21 212.784   5
  -4  -9  -8 1027.66 210.334  12
   4  -9  -7 611.759 196.168  12
  -4   9  -7 626.688 214.934   6
  -4  -9  -7 659.242 181.625   5
  -4  -9  -7 501.405 187.618  12
  -4  -9  -6 339.032 161.402   5
   4  -9  -6 381.452 159.220   5
   4  -9  -6 353.536 154.273  12
  -4  -9  -5 1490.53 225.649   5
   4  -9  -5 1665.85 253.297  12
   4  -9  -5 1592.04 227.023   5
   4  -9  -4 2210.90 282.561  12
  -4  -9  -4 2605.96 280.534   5
   4  -9  -4 2825.21 279.295   5
  -4  -9  -3 386.322 157.954   5
   4  -9  -3 492.431 162.252   5
   4  -9  -3 261.422 174.481  12
   4  -9  -2 701.231 185.164   5
  -4  -9  -2 574.140 167.998   5
   4  -9  -2 817.834 212.373  12
  -4  -9  -1 1012.04 192.613   5
   4  -9  -1 1193.98 217.158  12
  -4  -9   0 143.048 141.166   5
   4  -9   0 371.241 177.301  12
  -4  -9   1 940.416 190.503   5
  -4  -9   2 79.2040 129.537   5
  -4  -9   3 337.744 162.342   5
  -4  -9   4 3080.02 290.713   5
  -4  -9   5 1626.77 223.237   5
  -4  -9   6 702.947 195.362   5
  -4  -9   7 467.568 166.758   5
  -4  -9   8 1390.29 223.131   5
  -4  -9   9 1083.83 185.964   5
  -4  -9  17 274.739 144.630  17
  -4  -9  18 734.600 164.893  17
  -4  -9  19 488.046 145.749  17
  -4 -10 -21-62.4209 105.225  18
   4 -10 -21 55.3121 97.4601   5
   4 -10 -21 182.766 110.357  12
  -4 -10 -20 38.1250 114.145  18
   4  10 -20 325.317 138.361  12
  -4 -10 -20 451.190 116.669   5
   4 -10 -20 309.871 129.284  12
  -4 -10 -19 239.587 130.525  18
  -4 -10 -19 496.556 136.045   5
   4 -10 -19 505.557 135.015  12
  -4 -10 -18 880.309 170.508  18
  -4 -10 -18 949.315 168.912   5
   4 -10 -18 1271.15 193.267  12
  -4 -10 -17 24.9925 125.861  18
  -4 -10 -17 202.319 131.689   5
   4 -10 -17 41.8627 131.773  12
  -4 -10 -16 3207.30 262.420   5
  -4 -10 -16 2348.59 247.684  18
   4 -10 -16 3024.34 286.466  12
  -4 -10 -15 2733.60 250.533   5
   4 -10 -15 2653.00 266.643  12
  -4 -10 -14 445.270 142.156   5
  -4 -10 -14 316.532 147.187  18
  -4  10 -14 273.944 180.129   6
   4 -10 -14 600.821 172.536  12
  -4  10 -13 1569.85 251.791   6
  -4 -10 -13 1452.83 212.845  18
   4 -10 -13 1700.84 254.122  12
  -4 -10 -13 1693.54 231.822   5
   4 -10 -13 1412.50 206.378   5
   4 -10 -12 1623.17 231.951   5
   4 -10 -12 1367.79 221.944  12
  -4  10 -12 1235.12 228.747   6
  -4 -10 -12 1224.85 193.786   5
  -4 -10 -12 1328.86 209.415  18
  -4 -10 -11 1750.65 229.740   5
  -4 -10 -11 1895.36 223.498  18
  -4  10 -11 1490.87 258.785   6
   4 -10 -11 1908.93 235.947   5
   4 -10 -11 1516.27 230.297  12
  -4 -10 -10 1016.24 201.020   5
  -4  10 -10 832.080 207.877   6
   4 -10 -10 1417.48 211.775   5
   4 -10 -10 1183.48 219.206  12
  -4 -10  -9 4040.37 324.556   5
   4 -10  -9 4348.82 325.602   5
  -4  10  -9 4200.79 370.688   6
   4 -10  -9 4144.19 345.769  12
   4 -10  -8 1043.86 203.168   5
  -4  10  -8 1361.92 244.543   6
  -4 -10  -8 1262.76 210.637   5
   4 -10  -8 1056.85 223.175  12
   4 -10  -7 317.976 157.904   5
  -4 -10  -7 448.775 162.473   5
  -4  10  -7 263.005 180.527   6
   4 -10  -7 172.155 149.022  12
   4 -10  -6 553.448 174.464   5
  -4 -10  -6 334.246 158.231   5
  -4  10  -6 537.844 211.459   6
   4 -10  -6 442.494 179.424  12
  -4 -10  -5 2840.44 282.462   5
   4 -10  -5 3031.12 288.596   5
   4 -10  -5 2809.55 296.146  12
  -4  10  -5 2907.50 319.507   6
  -4 -10  -4 2748.39 284.026   5
   4 -10  -4 3037.59 295.666  12
   4 -10  -4 3323.80 286.677   5
   4 -10  -3 281.442 158.190   5
  -4 -10  -3 285.270 159.094   5
   4 -10  -3 253.620 179.107  12
  -4 -10  -2 310.622 174.198   5
  -4 -10  -1 154.514 134.298   5
  -4 -10   0 576.371 171.986   5
  -4 -10   1 615.065 174.902   5
  -4 -10   2 113.960 135.540   5
  -4 -10   3 134.220 134.418   5
  -4 -10   4 2682.77 265.660   5
  -4 -10   5 2668.01 267.969   5
  -4 -10   6 404.195 166.303   5
  -4 -10   7 651.139 170.549   5
  -4 -10  15 2795.62 255.263  17
  -4 -10  16 3558.54 272.616  17
  -4 -10  17 450.760 146.875  17
  -4 -10  18 1228.93 168.066  17
  -4 -10  19 361.263 124.287  17
  -4 -11 -17 206.914 108.588  15
   4 -11 -17 87.0102 103.628  12
  -4 -11 -16 75.7049 95.7490   5
   4 -11 -16 168.061 103.029   5
   4 -11 -16 138.312 108.015  12
   4 -11 -15 134.514 113.749   5
  -4 -11 -15 91.6533 112.114   5
   4 -11 -15 195.184 131.168  12
  -4 -11 -14 975.968 157.570   5
   4 -11 -14 906.065 149.675   5
   4 -11 -14 1038.54 180.429  12
   4 -11 -13 156.065 122.034   5
  -4 -11 -13 33.1308 111.702   5
   4 -11 -13 434.676 142.376  12
  -4  11 -12 215.775 145.818   6
   4 -11 -12 281.991 123.773   5
  -4 -11 -12 93.7558 119.017   5
   4 -11 -12 101.510 140.098  12
  -4 -11 -11 300.339 136.174   5
   4 -11 -11 418.229 137.073   5
  -4  11 -11 359.986 172.716   6
   4 -11 -11 300.843 146.314  12
  -4 -11 -10 854.809 170.290   5
  -4  11 -10 904.974 195.696   6
   4 -11 -10 1471.84 184.788   5
   4 -11 -10 1244.27 204.311  12
  -4  11  -9 152.664 165.986   6
   4 -11  -9 57.0731 122.032   5
  -4 -11  -9-29.3415 131.259   5
   4 -11  -9 70.5539 154.145  12
   4 -11  -8 687.271 155.401   5
  -4 -11  -8 524.711 146.816   5
  -4  11  -8 688.991 190.278   6
  -4 -11  -7 618.414 156.951   5
   4 -11  -7 459.642 140.839   5
  -4  11  -7 251.291 171.325   6
  -4  11  -6 335.926 167.379   6
   4 -11  -6 288.969 134.625   5
  -4 -11  -6 132.302 125.600   5
  -4 -11  -6 289.317 147.638  15
  -4  11  -5 111.493 146.405   6
  -4 -11  -5 243.705 146.334   5
  -4 -11  -5 228.595 127.452  15
  -4  11  -4 1000.23 215.109   6
  -4 -11  -4 527.145 155.684   5
  -4  11  -3 1325.06 226.248   6
  -4 -11  -3 1550.40 203.525   5
  -4 -11  -2 229.316 130.930  17
  -4  11  -2 241.595 166.641   6
  -4 -11  -2 341.129 139.747   5
  -4 -11  -1 152.315 132.423   5
  -4 -11  -1 324.661 156.527  17
  -4 -11   0-60.1972 135.239   5
  -4 -11   1 32.9225 141.623   5
  -4 -11   2 608.445 167.656   5
  -4 -11   3 893.582 168.459   5
  -4 -11   4 764.975 166.627   5
  -4 -11   5 180.338 125.331   5
  -4 -11  11 74.0930 126.424  17
  -4 -11  12 196.695 131.238  17
  -4 -11  13 423.583 141.417  17
  -4 -11  14 906.026 162.534  17
  -4 -11  15 279.465 126.700  17
  -4 -11  16-68.3756 96.5045  17
  -4 -12 -11 188.925 97.0684   5
  -4 -12 -10 591.605 129.174   5
  -4  12  -9 95.8275 113.299   6
  -4 -12  -9 13.1692 91.0674   5
  -4  12  -8-95.6529 114.076   6
  -4 -12  -8-17.0984 98.9582   5
  -4  12  -7 218.263 126.942   6
  -4 -12  -7 249.777 113.499   5
  -4  12  -6-14.8815 118.302   6
  -4 -12  -6-145.879 114.004   5
  -4  12  -5-215.121 125.331   6
  -4 -12  -5 62.9416 104.506   5
  -4  12  -4-102.731 128.700   6
  -4 -12  -4 30.9391 102.323   5
  -4  12  -3 271.400 134.402   6
  -4 -12  -3 191.644 112.574   5
  -4  12  -2 27.6015 127.503   6
  -4 -12  -2 67.5166 103.074   5
  -4  12  -1 102.623 125.366   6
  -4 -12  -1 1.78089 104.364   5
  -4  12   0 28.4618 133.814   6
  -4 -12   0 196.592 112.263  17
  -4 -12   0 353.740 115.480   5
  -4 -12   1 94.0139 109.594  17
  -4  12   1-101.504 126.469   6
  -4 -12   1-53.1117 107.031   5
  -4  12   2-6.93248 115.148   6
  -4 -12   2 199.894 112.260  17
  -4  12   3 74.9405 128.855   6
  -4 -12   3 4.77303 111.118  17
  -4 -12   4 56.4310 109.449  17
  -4 -12   5-100.420 111.799  17
  -4 -12   6-61.6861 106.227  17
  -4 -12   7 325.348 124.789  17
  -4 -12   8 89.3358 110.080  17
  -4 -12   9 217.328 97.2222  17
  -4 -12  10 362.557 113.909  17
  -4 -12  11 15.7958 91.4654  17
   5   0 -34-12.9710 112.230  12
   5   0 -34-126.144 120.094  14
  -5   0 -34 141.193 128.611  14
   5   0 -33 205.226 131.674  12
  -5   0 -33-223.613 151.350  14
   5   0 -33 137.614 139.822  14
   5   0 -32 144.048 133.975  12
  -5   0 -32-100.512 155.907  14
   5   0 -31 116.273 141.360  12
  -5   0 -31-114.800 162.602  14
   5   0 -30 179.867 157.238  12
  -5   0 -30 54.6105 164.810  14
  -5   0 -29 123.532 162.251  14
  -5   0 -29 65.8572 182.700   9
  -5   0 -29-30.5138 150.059   8
   5   0 -29 22.4027 154.283  12
   5   0 -28 11.3424 149.301  12
  -5   0 -28 81.6623 178.102  14
  -5   0 -28 273.577 203.356   9
  -5   0 -28 246.711 168.061   8
   5   0 -27-44.7799 157.947  12
  -5   0 -27-46.1217 178.027  14
  -5   0 -27 200.267 202.704   9
  -5   0 -27-24.3344 164.124   8
  -5   0 -26 19.0041 209.161  19
   5   0 -26 96.6871 166.648  12
  -5   0 -26-115.117 154.782   8
  -5   0 -26 36.6285 191.231   9
  -5   0 -26-134.226 189.761  14
   5   0 -26 206.209 177.520   8
  -5   0 -25-7.14519 209.883  19
  -5   0 -25-75.5136 197.148   9
  -5   0 -25 131.946 173.607  14
   5   0 -25 91.5505 148.235   8
  -5   0 -25-140.829 152.686   8
   5   0 -25 52.1820 154.605  12
   5   0 -24-139.190 155.165  12
  -5   0 -24-348.837 212.427  19
  -5   0 -24 16.3389 179.655   9
  -5   0 -24-2.83207 167.317  14
   5   0 -24-95.2634 144.179   8
  -5   0 -24-58.7202 138.053   8
  -5   0 -23-125.348 197.617   9
   5   0 -23 134.484 162.705  12
  -5   0 -23-53.3961 167.039  14
  -5   0 -23 11.9992 174.297  19
   5   0 -23-77.9035 139.631   8
  -5   0 -23 92.5654 143.730   8
  -5   0 -22-133.196 191.933  19
   5   0 -22-237.118 142.739   8
  -5   0 -22-349.577 199.796   9
   5   0 -22 38.9458 153.178  12
  -5   0 -22 227.310 150.493  14
  -5   0 -22-0.37237 135.533   8
  -5   0 -21-59.4810 173.982  19
   5   0 -21 84.2335 130.805  12
  -5   0 -21 135.016 183.484   9
  -5   0 -21 507.213 193.005  14
  -5   0 -21-51.3126 120.371   8
   5   0 -21-198.056 139.898   8
  -5   0 -20-86.2312 176.505  19
   5   0 -20 179.443 129.024  12
  -5   0 -20-142.951 129.860   8
  -5   0 -20 238.627 151.311  14
   5   0 -20-152.382 154.586   8
   5   0 -19 18.1086 122.204  12
  -5   0 -19 25.6129 159.882  19
  -5   0 -19 172.651 130.288  14
  -5   0 -19 48.4432 113.861   8
  -5   0 -18-114.908 152.467  14
  -5   0 -18-91.6042 163.982  19
   5   0 -18-23.6142 119.078  12
  -5   0 -18-99.5275 124.578   8
   5   0 -17-12.0677 117.531  12
  -5   0 -17 258.354 136.794  14
  -5   0 -11 49.1475 62.7283   2
  -5   0 -10 16.9525 58.3324   2
  -5   0  -9-8.02581 58.7517   2
  -5   0  -8 46.6291 59.4533   2
  -5   0  -7 37.6182 57.9060   2
  -5   0  -6-34.7825 57.8192   2
  -5   0  -5-6.26556 54.5575   2
  -5   0  -4 7.73269 61.0191   2
  -5   0  -3 39.1875 59.7890   2
  -5   0  -2-11.5274 60.5596   2
  -5   0  -1-9.32458 55.4018   2
  -5   0   0 29.4053 57.9638   2
  -5   0   1 46.7126 62.9809   2
  -5   0   2-6.12901 60.1246   3
  -5   0   2-0.18379 65.5439   2
  -5   0   3 5.45509 24.6926   4
  -5   0   3 2.37278 54.4459   3
  -5   0   3 42.3875 53.6312   2
  -5   0   4 29.8508 33.2101   4
  -5   0   4-11.8108 61.9668   2
  -5   0   4-2.62723 56.3362   3
  -5   0   5-27.7963 53.2054   2
  -5   0   5 21.5549 38.8364   4
  -5   0   5 117.947 70.8302   3
  -5   0   6-23.7796 42.0597   4
  -5   0   6 2.73711 57.2974   3
  -5   0   6-4.60851 58.2452   2
  -5   0   7-8.65193 53.9622   4
  -5   0   7 53.6116 59.6151   3
  -5   0   7-53.0798 61.2424   2
  -5   0   8 72.8925 57.9876   4
   5   0   8 35.4485 59.8227   4
  -5   0   8-14.2231 53.0216   2
  -5   0   8-41.6050 57.9494   3
  -5   0   9 80.6519 75.3629   4
   5   0   9 0.23565 63.0428   4
  -5   0   9 111.027 62.3914   2
  -5   0   9 139.100 75.6098   3
   5   0  10-61.5830 65.7411   4
  -5   0  10 32.6040 73.6060   4
  -5   0  10-38.7530 56.3145   2
  -5   0  10 54.4969 74.4894   3
   5   0  11-33.3821 78.4069   4
  -5   0  11-36.5969 73.3007   4
  -5   0  11-50.2117 56.7360   2
  -5   0  11 52.0870 82.0704   3
  -5   0  12 3.06037 75.6273   4
   5   0  12-55.3982 82.9061   4
  -5   0  12-21.2556 79.2570   3
  -5   0  13-22.1212 89.7708   4
   5   0  13 111.531 89.7440   4
  -5   0  13 42.9938 83.4706   3
  -5   0  14-65.0526 97.6841   4
   5   0  14-50.4324 91.0384   4
  -5   0  14 79.3835 101.978   3
  -5   0  15 132.680 89.4107   4
  -5   0  15-121.766 94.6330   3
   5   0  15 122.377 97.8851   4
   5   0  16 134.374 109.001   4
  -5   0  16-24.8830 94.3434   4
   5   0  17 143.068 116.347   4
  -5   0  17-181.423 125.565   4
   5   0  18-76.8969 123.699   4
  -5   0  18-128.678 139.486   4
  -5   0  19-25.9020 144.733   4
   5   0  19 205.547 139.263   4
   5   0  20-136.130 150.386   4
   5   0  21 84.3857 137.290   4
   5   0  22-275.024 164.703   4
   5  -1 -34 258.518 119.044  12
  -5  -1 -34 349.691 144.733  14
   5   1 -34-166.544 108.541  12
   5  -1 -34 353.572 127.280  14
  -5   1 -34 338.644 139.170  14
   5   1 -34 116.702 119.093  14
   5   1 -33 323.450 150.870  12
  -5   1 -33 248.222 146.279  14
  -5  -1 -33 71.1439 145.520  14
   5  -1 -33 79.1349 120.063  14
   5  -1 -33 443.771 146.560  12
   5   1 -32 536.035 161.253  12
  -5   1 -32 266.943 154.249  14
   5  -1 -32 500.765 158.027  14
   5  -1 -32 652.750 167.033  12
  -5  -1 -32 368.848 159.014  14
  -5   1 -31 144.252 163.622  14
   5  -1 -31 252.464 150.697  12
  -5  -1 -31-21.3883 160.354  14
  -5   1 -31 48.1877 152.045   8
   5   1 -31 10.6716 151.435  12
   5   1 -30 159.094 162.260  12
  -5   1 -30 512.789 196.610  14
   5  -1 -30 407.128 169.875  12
  -5  -1 -30 152.446 163.252  14
  -5   1 -30 782.886 201.330   8
  -5  -1 -29 243.755 170.935  14
   5   1 -29 200.271 157.000  12
  -5   1 -29 505.375 194.673  14
  -5   1 -29 361.354 179.887   8
   5  -1 -29 24.2758 159.940  12
   5   1 -29 115.530 145.493   8
   5   1 -28 401.846 169.007  12
  -5  -1 -28 395.266 186.244  14
  -5   1 -28 225.436 173.687  14
  -5   1 -28 208.958 169.127   8
  -5  -1 -28 511.905 222.847   9
   5   1 -28 220.236 164.930   8
   5  -1 -28 99.8082 169.342  12
   5  -1 -27-75.7442 172.006  12
  -5   1 -27 33.5928 187.230   9
  -5   1 -27 100.534 149.538   8
   5   1 -27-94.7326 162.066  12
   5   1 -27 107.403 138.062   8
  -5  -1 -27 352.327 225.841   9
  -5  -1 -27 333.104 200.492  14
  -5   1 -27 48.1096 165.219  14
  -5   1 -26 496.502 239.179  19
   5   1 -26 381.135 186.887  12
   5  -1 -26 236.847 152.960  12
  -5  -1 -26 620.372 219.178  14
  -5  -1 -26 521.819 214.455   9
  -5   1 -26 582.642 185.567   8
  -5  -1 -26 588.473 179.903   8
  -5   1 -26 818.456 230.725  14
   5   1 -26 661.634 200.463   8
  -5   1 -26 651.708 246.971   9
  -5  -1 -25 191.872 218.406  19
  -5   1 -25 541.538 242.067  19
  -5  -1 -25 302.723 206.067  10
  -5  -1 -25 268.145 207.367   9
   5  -1 -25 132.203 153.666  12
  -5   1 -25 561.609 221.512   9
   5   1 -25-95.1216 154.032  12
  -5  -1 -25 59.4396 165.957  14
  -5   1 -25 89.3290 170.343  14
  -5  -1 -25-22.3557 146.848   8
  -5   1 -25 337.663 164.764   8
   5   1 -25 336.809 174.300   8
  -5  -1 -24 1092.43 255.387  19
  -5   1 -24 856.934 273.719  19
  -5  -1 -24 807.510 217.855   9
  -5  -1 -24 719.844 197.889   8
   5  -1 -24 744.283 191.693  12
  -5   1 -24 710.601 223.367   9
  -5  -1 -24 1067.61 229.256  10
  -5  -1 -24 910.220 227.039  14
  -5   1 -24 608.377 193.035  14
   5   1 -24 635.363 176.239   8
  -5   1 -24 598.239 181.251   8
   5   1 -24 777.242 197.883  12
   5   1 -23 1625.93 247.584  12
   5  -1 -23 1792.52 248.181  12
  -5  -1 -23 1504.95 277.641   9
  -5  -1 -23 1900.16 269.732  10
  -5   1 -23 2145.25 275.787  14
  -5   1 -23 2056.04 306.295  19
  -5  -1 -23 1628.30 236.392   8
   5   1 -23 1660.86 234.054   8
  -5   1 -23 1350.53 253.014   9
  -5  -1 -23 1980.35 275.007  14
  -5  -1 -23 1876.18 299.252  19
  -5   1 -23 1437.26 237.321   8
   5   1 -22 624.385 182.847  12
  -5  -1 -22 781.848 206.204  10
  -5  -1 -22 886.113 242.419  19
  -5  -1 -22 657.477 225.692   9
  -5   1 -22 730.953 227.243   9
   5  -1 -22 674.367 176.339   8
  -5  -1 -22 752.196 207.159  14
  -5   1 -22 748.950 214.700  14
   5  -1 -22 553.262 172.564  12
   5   1 -22 910.185 190.348   8
  -5  -1 -22 714.909 182.319   8
  -5   1 -22 654.148 177.917   8
  -5   1 -22 1028.17 254.341  19
  -5  -1 -21 2486.67 337.896  19
  -5   1 -21 2176.43 327.443  19
   5   1 -21 1199.62 204.425   8
   5   1 -21 1231.81 222.515  12
  -5  -1 -21 2236.82 295.535  10
  -5  -1 -21 2384.31 305.655  14
  -5   1 -21 2336.73 298.275  14
  -5  -1 -21 2358.03 317.816   9
  -5  -1 -21 2066.51 260.615   8
   5  -1 -21 1503.89 214.678   8
   5  -1 -21 1592.02 230.569  12
  -5   1 -21 1806.88 240.592   8
  -5   1 -20 3526.09 362.507  19
  -5  -1 -20 3603.81 363.215  19
  -5  -1 -20 3043.85 323.230   9
  -5  -1 -20 3250.71 307.804  10
   5  -1 -20 3264.49 302.699  12
  -5  -1 -20 3406.22 319.452  14
  -5   1 -20 3025.41 293.607  14
   5  -1 -20 3889.95 293.032   8
  -5  -1 -20 3155.84 272.973   8
   5   1 -20 3494.72 289.565   8
  -5   1 -20 3175.52 272.876   8
   5   1 -20 3232.97 304.889  12
  -5   1 -19 2446.96 308.666  19
  -5  -1 -19 2494.73 295.485  19
   5   1 -19 2777.95 264.845  12
  -5  -1 -19 3425.81 315.696  10
  -5   1 -19 2859.25 284.786  14
   5  -1 -19 2633.76 238.605   8
  -5  -1 -19 2621.41 248.599   8
  -5  -1 -19 2899.32 299.508  14
   5  -1 -19 2662.26 265.929  12
  -5   1 -18 5116.01 421.521  19
  -5  -1 -18 5996.72 391.263  10
  -5  -1 -18 6015.04 419.723  19
  -5  -1 -18 6192.43 397.405  14
  -5   1 -18 6016.14 398.690  14
  -5  -1 -18 5434.73 336.069   8
  -5  -1 -17 5768.27 372.786  14
  -5   1 -17 5680.68 409.496  19
   5  -1 -17 5713.37 337.452  12
   5   1 -17 5130.38 341.493  12
  -5  -1 -12 11445.9 391.503   2
  -5  -1 -11 15503.6 473.809   2
  -5  -1 -10 4081.41 234.375   2
  -5  -1  -9 6394.99 304.220   2
  -5  -1  -8 26080.4 657.493   2
  -5  -1  -7 8228.55 338.539   2
  -5  -1  -6 133.451 75.7583   2
  -5  -1  -5 684.632 114.493   2
  -5   1  -5 504.913 98.9876   2
  -5  -1  -4 4108.71 232.827   2
  -5   1  -4 4120.14 229.662   2
  -5   1  -3 1573.03 146.858   2
  -5  -1  -3 1646.37 156.922   2
  -5   1  -2 70.9429 68.1489   2
  -5  -1  -2 34.4362 67.2754   2
  -5  -1  -1 209.211 89.3914   2
  -5   1  -1 178.436 75.2778   2
  -5  -1   0 437.860 94.9753   2
  -5   1   0 480.086 101.041   3
  -5   1   0 408.885 85.1229   2
  -5  -1   1 925.554 120.238   2
  -5   1   1 751.108 105.809   2
  -5   1   1 790.274 122.802   3
   5   1   1 575.975 36.1501   4
   5   1   2 363.749 42.4659   4
  -5   1   2 405.489 96.2382   3
  -5   1   2 402.262 73.5395   4
  -5   1   2 473.541 92.5347   2
  -5  -1   2 419.571 90.1406   2
  -5  -1   3 2774.01 194.463   2
  -5   1   3 2616.57 201.074   3
  -5   1   3 2650.59 156.831   4
  -5   1   3 2610.08 181.991   2
   5   1   3 2358.42 116.403   4
  -5   1   4 2641.48 182.327   2
   5   1   4 2444.95 132.218   4
  -5  -1   4 2502.29 178.641   2
  -5   1   4 2299.57 183.952   3
  -5   1   4 2315.51 151.496   4
  -5   1   5 313.033 91.3364   2
  -5   1   5 182.133 69.9026   4
  -5  -1   5 147.606 27.3815   4
   5   1   5 172.961 61.4100   4
  -5  -1   5 332.005 95.1151   2
  -5   1   5 263.968 95.7428   3
   5   1   6 556.328 85.7417   4
  -5  -1   6 528.412 100.201   2
  -5   1   6 598.207 100.105   4
  -5  -1   6 590.198 60.5173   4
  -5   1   6 606.330 121.692   3
   5   1   7 9362.51 335.884   4
  -5  -1   7 10087.4 374.510   2
  -5  -1   7 10261.0 356.450   3
  -5   1   7 10487.7 435.384   3
  -5   1   7 10360.1 373.570   4
  -5  -1   7 10321.1 285.658   4
   5   1   8 25085.5 634.433   4
  -5  -1   8 24813.2 627.741   2
  -5  -1   8 26008.1 629.552   3
  -5   1   8 26249.3 747.015   3
  -5   1   8 25294.1 655.676   4
  -5  -1   8 25395.2 560.081   4
   5   1   9 6235.05 302.927   4
  -5  -1   9 5419.99 260.930   2
  -5   1   9 5354.29 287.079   4
  -5  -1   9 5072.59 255.603   3
  -5   1   9 5348.39 332.997   3
  -5  -1   9 5097.09 239.840   4
   5   1  10 6008.63 303.681   4
  -5  -1  10 5939.41 274.828   2
  -5   1  10 6285.97 358.371   3
  -5  -1  10 6260.18 282.821   3
  -5   1  10 6018.91 313.387   4
  -5  -1  10 6360.75 281.199   4
  -5   1  11 14575.2 529.321   4
  -5  -1  11 15476.3 461.985   2
  -5  -1  11 14915.7 469.499   3
  -5  -1  11 15285.3 484.670   4
  -5  -1  12 10224.7 359.785   2
  -5  -1  12 10361.2 384.922   3
  -5   1  12 10542.9 449.062   4
  -5  -1  12 10471.5 407.837   4
   5   1  12 10400.1 442.417   4
  -5  -1  13 3875.68 259.299   4
   5  -1  13 3511.52 279.035   4
  -5   1  13 3561.32 277.546   4
   5   1  13 3758.17 274.523   4
   5  -1  14 2387.96 249.199   4
  -5   1  14 2152.64 225.263   4
  -5  -1  14 2278.96 211.356   4
   5   1  14 2261.06 231.480   4
   5  -1  15-86.6029 113.967   4
  -5   1  15 71.4232 93.8693   4
   5   1  15-48.1479 102.138   4
  -5  -1  15 187.927 109.213   4
   5  -1  16 1773.74 228.590   4
  -5   1  16 1641.84 217.954   4
  -5  -1  16 1748.33 210.227   4
   5   1  16 1841.76 232.485   4
   5  -1  17 5279.44 387.483   4
  -5   1  17 5490.65 399.261   3
  -5   1  17 5236.59 387.311   4
   5   1  17 5027.73 371.841   4
   5  -1  18 5440.91 404.062   4
  -5   1  18 4757.07 357.536   3
  -5   1  18 5059.99 391.704   4
   5   1  18 4504.98 374.102   4
   5  -1  19 2069.81 273.298   4
  -5   1  19 2115.94 277.320   4
   5   1  19 2115.33 277.549   4
   5  -1  20 2837.48 320.981   4
  -5   1  20 3241.72 342.184   4
   5   1  20 2728.11 320.621   4
  -5   1  21 1981.71 278.945   4
   5  -1  21 2358.68 319.265   4
   5   1  21 2177.22 300.269   4
   5   1  22 740.524 224.254   4
   5  -1  22 697.114 203.721   4
  -5   1  34 160.056 107.825  19
  -5  -2 -34 178.249 124.986  14
   5   2 -34 5.69685 115.966  14
   5  -2 -33 337.486 132.379  12
  -5  -2 -33 332.885 141.606  14
   5   2 -33 159.157 123.928  12
  -5   2 -33 677.857 161.364  14
   5   2 -32 421.490 151.086  12
  -5  -2 -32 543.630 162.151  14
  -5   2 -32 481.178 153.887  14
   5  -2 -32 347.845 135.610  14
  -5   2 -32 402.084 150.604   8
   5  -2 -32 623.008 163.613  12
   5  -2 -31 635.101 185.594  12
   5   2 -31 714.065 183.295  12
  -5  -2 -31 912.666 208.267  14
  -5   2 -31 551.242 182.544  14
   5  -2 -31 881.355 183.748  14
  -5   2 -31 892.703 194.417   8
   5   2 -30 821.626 201.967  12
  -5   2 -30 575.592 177.651   8
  -5  -2 -30 536.432 181.620  10
  -5   2 -30 533.456 184.366  14
  -5  -2 -30 575.470 197.708  14
   5  -2 -30 658.890 177.708  14
   5  -2 -30 559.404 172.550  12
   5  -2 -29 360.335 169.385  12
   5   2 -29 668.322 197.138  12
  -5  -2 -29 406.689 179.570  14
  -5  -2 -29 573.922 197.426  10
  -5   2 -29 285.882 168.512  14
   5   2 -29 316.980 157.375   8
  -5   2 -29 274.476 163.090   8
   5   2 -28 194.948 163.150  12
  -5  -2 -28 211.726 169.136  10
   5   2 -28 104.685 160.316   8
  -5   2 -28 175.184 168.003   8
  -5  -2 -28-40.4526 185.720  14
  -5   2 -28 263.607 172.539  14
   5  -2 -28 0.82607 161.799  12
  -5   2 -27 1228.10 242.670  14
  -5  -2 -27 1415.44 251.621  10
  -5  -2 -27 1551.07 266.545  14
  -5   2 -27 1251.20 287.522  19
  -5   2 -27 1540.08 248.215   8
   5  -2 -27 1177.07 234.090  12
  -5  -2 -27 1429.82 277.919   9
   5   2 -27 826.543 201.163   8
   5   2 -27 1136.09 220.177  12
  -5   2 -26 163.284 211.446  19
   5   2 -26 169.056 163.973  12
   5  -2 -26 206.756 167.115  12
  -5  -2 -26 20.2918 165.460  14
  -5  -2 -26 447.450 201.024  10
  -5   2 -26 189.820 176.095  14
   5   2 -26 246.361 167.676   8
  -5   2 -26 271.520 158.395   8
  -5  -2 -26-69.6984 187.396   9
  -5  -2 -25 275.306 186.195  14
   5   2 -25 9.51705 172.490  12
   5  -2 -25 23.1707 164.489  12
  -5  -2 -25 113.045 165.879  10
   5   2 -25 282.155 148.111   8
  -5  -2 -25 48.5224 193.995   9
  -5   2 -25-157.214 212.126  19
  -5   2 -25 162.668 179.331  14
  -5   2 -25-102.220 162.101   8
  -5   2 -24 351.314 204.545  19
   5   2 -24 650.661 193.931  12
   5  -2 -24 581.655 181.018  12
  -5  -2 -24 729.672 241.950   9
  -5  -2 -24 572.532 206.235  10
  -5  -2 -24 751.396 202.139  14
  -5   2 -24 762.998 219.786  14
   5   2 -24 651.213 195.097   8
  -5   2 -24 369.840 169.901   8
   5   2 -23 1324.58 231.439   8
   5   2 -23 1665.65 267.764  12
  -5  -2 -23 2321.45 317.527  10
  -5  -2 -23 2667.24 324.266  14
  -5   2 -23 2385.05 371.095  19
  -5   2 -23 2687.15 345.072  14
  -5  -2 -23 2174.49 329.957   9
  -5   2 -23 2083.01 308.518   9
  -5   2 -23 2491.88 295.056   8
   5  -2 -23 1438.27 237.991  12
  -5   2 -22 1124.14 248.955  19
   5   2 -22 1427.93 225.531  12
   5  -2 -22 1543.63 229.338  12
  -5  -2 -22 1631.47 279.214   9
  -5  -2 -22 1392.02 247.400  10
  -5  -2 -22 1555.52 254.528  14
  -5   2 -22 1229.46 230.027  14
   5   2 -22 1469.41 215.403   8
  -5  -2 -21 512.515 202.680   9
  -5   2 -21 826.577 228.293  19
   5   2 -21 428.090 186.630  12
   5   2 -21 615.940 170.753   8
   5  -2 -21 775.523 187.678  12
  -5  -2 -21 553.181 180.154  14
  -5  -2 -21 732.343 185.499   8
  -5   2 -21 510.853 193.222  14
  -5  -2 -21 566.874 191.217  10
  -5  -2 -20 1931.40 227.520   8
  -5   2 -20 1795.82 274.223  19
  -5  -2 -20 2234.60 268.202  18
   5  -2 -20 1824.46 240.528  12
  -5  -2 -20 1765.92 263.929   9
  -5  -2 -20 2376.70 280.312  10
   5   2 -20 2014.75 250.524  12
  -5  -2 -20 2251.36 272.536  14
  -5   2 -20 2101.02 268.911  14
  -5   2 -19 2857.03 359.835  19
   5   2 -19 1820.16 248.018  12
  -5  -2 -19 2846.70 300.023  14
  -5  -2 -19 3483.30 318.612  18
  -5  -2 -19 2919.75 321.933  10
  -5   2 -19 2906.47 300.366  14
  -5  -2 -19 2893.46 333.462   9
  -5  -2 -19 2525.05 259.480   8
   5  -2 -19 2536.25 257.444  12
  -5   2 -18 2501.68 298.840  19
   5  -2 -18 2451.32 252.356  12
  -5   2 -18 2590.31 269.508  14
  -5  -2 -18 2166.02 270.432   9
  -5  -2 -18 2126.82 245.591  14
  -5  -2 -18 2013.32 221.937   8
  -5  -2 -18 2600.83 273.421  10
   5   2 -18 2333.18 257.958  12
  -5  -2 -17 2770.91 286.225  10
  -5  -2 -17 2750.20 266.642  14
  -5   2 -17 2349.54 286.270  19
   5   2 -17 2481.93 252.035  12
  -5  -2 -17 2347.64 276.319   9
  -5  -2 -17 2529.47 236.138   8
  -5   2 -17 2090.83 245.592  16
   5  -2 -17 2666.27 244.752  12
  -5   2 -16 2341.37 274.139  19
  -5  -2 -16 2265.96 241.490  14
   5  -2 -16 2481.12 234.026  12
  -5  -2 -12 5941.61 300.553   2
  -5  -2 -11 22724.5 651.756   2
  -5  -2 -10 6584.50 330.876   2
  -5  -2  -9 8340.38 377.950   2
  -5  -2  -8 4984.82 281.464   2
  -5  -2  -7 5867.01 319.036   2
  -5  -2  -6 8395.04 373.124   2
  -5  -2  -5 10706.1 423.360   2
  -5  -2  -4 8204.71 359.602   2
  -5  -2  -3 776.939 155.691   2
  -5  -2  -2 3381.37 230.132   2
  -5   2  -2 3651.09 231.362   3
  -5  -2  -1 7861.80 361.773   2
  -5   2  -1 7819.88 346.552   3
  -5  -2   0 3063.46 215.238   2
  -5   2   0 2602.92 198.935   3
  -5   2   1 7582.85 354.391   3
  -5  -2   1 9258.64 417.826   2
  -5   2   2 5281.40 294.726   3
  -5  -2   2 5431.13 291.452   2
  -5   2   2 5552.09 266.541   4
   5   2   2 5386.17 179.704   4
   5   2   3 329.706 62.9453   4
  -5  -2   3 232.960 88.0160   2
  -5   2   3 204.849 82.9956   4
  -5   2   3 344.688 107.117   3
  -5  -2   4 5200.50 288.427   2
  -5   2   4 5723.31 275.819   4
  -5   2   4 5269.18 313.319   3
   5   2   4 5569.36 215.341   4
   5   2   5 9767.88 320.734   4
  -5  -2   5 10687.9 414.906   2
  -5   2   5 10251.1 401.124   4
  -5   2   5 9787.09 429.896   3
  -5  -2   6 13526.2 468.830   2
  -5   2   6 13654.1 527.156   3
  -5   2   6 12736.6 461.020   4
   5   2   6 13030.7 399.964   4
  -5  -2   6 13330.3 304.809   4
  -5  -2   7 3757.66 165.526   4
   5   2   7 3383.29 214.583   4
  -5  -2   7 3651.14 256.705   2
  -5   2   7 3910.56 275.725   4
  -5  -2   8 4896.92 203.573   4
  -5  -2   8 4838.29 271.210   2
  -5   2   8 5018.76 294.752   4
   5   2   8 4906.65 256.724   4
  -5  -2   9 9021.98 310.615   4
  -5  -2   9 9136.85 381.039   2
  -5   2   9 9127.24 414.605   4
   5   2   9 8838.69 373.565   4
  -5  -2  10 7631.94 347.768   2
  -5   2  10 7799.19 401.842   4
   5   2  10 6354.67 329.516   4
  -5  -2  10 6765.55 295.113   4
  -5  -2  11 20397.2 590.099   2
  -5   2  11 19774.0 683.325   4
   5   2  11 20491.6 650.489   4
  -5  -2  11 19583.4 562.053   4
   5   2  12 6556.23 362.513   4
  -5   2  12 6789.49 391.428   4
  -5  -2  12 6660.58 308.852   2
  -5   2  13 1816.40 219.514   4
   5   2  13 1986.11 214.633   4
  -5   2  14 2416.34 252.822   4
   5   2  14 2517.55 250.982   4
   5   2  15 4623.33 348.180   4
  -5   2  15 3752.32 326.474   4
   5  -2  16 2505.00 279.847   4
  -5   2  16 2498.07 279.704   4
   5   2  16 2728.64 275.578   4
   5  -2  17 1804.63 249.309   4
  -5   2  17 1941.40 262.672   4
   5   2  17 1673.50 240.157   4
  -5   2  18 2061.93 273.471   4
   5  -2  18 2017.27 264.256   4
   5   2  18 2006.83 264.028   4
   5   2  19 2999.56 336.504   4
   5  -2  19 3296.72 345.072   4
  -5   2  19 3263.92 341.148   4
  -5   2  20 2049.32 284.340   4
   5   2  20 2109.81 310.674   4
   5  -2  20 2149.36 293.269   4
   5  -2  21 765.812 216.685   4
  -5   2  21 361.665 159.683   4
   5   2  21 786.428 210.443   4
   5  -2  22 366.248 174.334   4
  -5   2  22 630.091 204.321   4
   5   2  22 713.743 202.083   4
   5  -3 -33 385.903 124.266  12
  -5  -3 -33 327.581 129.499  14
  -5   3 -33 465.154 138.081   8
   5  -3 -32 95.0321 125.840  12
   5   3 -32 33.3150 122.957  12
  -5  -3 -32-259.713 143.046  10
  -5   3 -32 16.6266 136.844  14
  -5   3 -32 38.6648 129.504   8
  -5  -3 -32 135.427 125.000  14
   5   3 -31-21.0753 130.909  12
  -5   3 -31 28.4162 140.136   8
  -5  -3 -31 73.4932 142.415  10
  -5   3 -31 295.267 158.740  14
  -5  -3 -31 307.711 151.469  14
   5  -3 -31 319.115 150.507  12
  -5  -3 -30-200.436 163.403  10
   5   3 -30 350.601 157.007  12
  -5  -3 -30-52.0449 149.614  14
  -5   3 -30 438.115 159.939  14
   5  -3 -30 338.060 151.160  12
  -5   3 -30 230.033 150.745   8
  -5  -3 -29 200.044 157.758  14
   5   3 -29 113.461 173.697  12
   5  -3 -29 128.140 146.415  12
  -5  -3 -29 192.383 175.274  10
  -5   3 -29 193.873 152.052  14
  -5   3 -29 314.214 179.762   8
  -5  -3 -28 471.529 188.010  14
   5  -3 -28 437.526 170.780  12
   5   3 -28 505.292 198.006  12
  -5  -3 -28 385.213 195.287  10
  -5   3 -28-14.9273 142.492   8
  -5   3 -28 201.459 158.732  14
   5   3 -28 491.472 163.653   8
   5  -3 -27 588.609 177.908  12
   5   3 -27 693.883 195.034  12
  -5  -3 -27 1073.27 203.386  11
  -5  -3 -27 1288.28 251.470  10
  -5  -3 -27 1037.74 224.296  14
  -5   3 -27 1085.99 231.369  14
   5   3 -27 846.071 204.963   8
  -5   3 -27 462.894 186.777   8
  -5   3 -26 569.506 243.106  19
   5  -3 -26 413.263 185.714  12
  -5  -3 -26 321.008 188.206  14
   5   3 -26 242.745 187.945  12
  -5  -3 -26 899.655 263.957   9
  -5   3 -26 174.870 180.206  14
   5   3 -26 37.7165 151.135   8
  -5   3 -26 527.885 199.869   8
  -5  -3 -26 213.063 190.052  10
   5   3 -25 214.373 183.679  12
  -5  -3 -25 128.522 194.637   9
  -5  -3 -25 11.4743 174.805  14
  -5   3 -25-295.236 178.080  14
  -5   3 -25 59.7189 209.090  19
   5  -3 -25-253.626 174.886  12
   5   3 -25-77.1272 157.430   8
  -5   3 -25 201.780 169.310   8
  -5  -3 -25 196.881 185.242  10
   5   3 -24 297.351 173.403  12
  -5  -3 -24 50.3408 163.764  14
   5  -3 -24 197.218 160.735  12
  -5   3 -24 93.9493 194.772  19
  -5  -3 -24-106.291 171.671  10
  -5  -3 -24 244.388 210.005   9
  -5  -3 -24 265.072 175.808  18
  -5   3 -24 252.119 171.368  14
   5   3 -24 128.677 155.722   8
   5  -3 -23 141.681 153.835  12
  -5  -3 -23 549.230 216.924  18
   5   3 -23 145.015 155.512  12
  -5  -3 -23 409.488 209.560  10
  -5  -3 -23 845.499 250.531   9
   5   3 -23 354.317 174.533   8
  -5  -3 -23 459.846 198.968  14
  -5   3 -23 654.607 194.615  14
  -5   3 -23 416.565 218.292  19
  -5   3 -22 91.7750 192.724  19
  -5  -3 -22 141.820 157.606  14
  -5  -3 -22 209.323 204.541   9
   5   3 -22 222.398 161.776  12
  -5   3 -22 189.777 160.352  14
   5  -3 -22 140.208 148.974  12
  -5  -3 -22 213.405 177.233  10
  -5  -3 -22 191.625 168.153  18
  -5   3 -21 115.245 180.267  19
  -5  -3 -21 290.927 167.192  14
  -5  -3 -21 339.337 179.580  18
   5   3 -21 220.028 170.875  12
  -5  -3 -21 556.257 197.784  10
  -5   3 -21 300.843 189.982  14
   5  -3 -21 138.998 154.345  12
  -5  -3 -21 253.755 212.407   9
  -5   3 -20-25.1217 195.337  19
  -5  -3 -20 225.256 165.171   9
   5  -3 -20-101.344 135.456  12
  -5  -3 -20 71.9025 140.594  14
  -5  -3 -20 64.6654 160.305  10
  -5   3 -20 78.6415 170.481  14
   5   3 -20 110.907 160.078  12
  -5   3 -19 229.784 164.582  19
  -5  -3 -19 340.486 208.566   9
  -5  -3 -19 300.520 179.073  10
  -5  -3 -19 324.116 166.505  14
   5  -3 -19 322.139 153.039  12
   5  -3 -18 508.887 162.178  12
  -5   3 -18 207.660 151.260  19
  -5  -3 -18 366.475 158.369  10
  -5  -3 -18 355.054 175.199   9
  -5  -3 -18 419.505 161.250  14
  -5   3 -17 549.460 191.943  19
   5  -3 -17 920.769 184.607  12
  -5  -3 -17 580.525 202.211   9
  -5  -3 -17 730.424 184.856  10
  -5  -3 -17 708.354 182.609  14
  -5   3 -17 1023.15 215.551  16
  -5   3 -16 1802.29 254.928  19
  -5  -3 -16 1797.02 235.703  10
  -5  -3 -16 2272.91 249.917  14
  -5  -3 -16 2102.06 265.771   9
   5  -3 -16 2734.58 270.265  12
  -5  -3 -15 409.371 160.820  14
  -5   3 -15 588.472 175.926  19
  -5  -3 -15 459.262 154.170  10
  -5  -3 -15 531.664 190.947   9
   5  -3 -15 666.525 153.457  12
  -5   3 -15 463.687 148.262   6
  -5  -3 -12 2913.99 254.557   2
  -5  -3 -11 790.851 139.123   2
  -5  -3 -10 125.150 88.6839   2
  -5  -3  -9 1901.43 203.170   2
  -5  -3  -8 3297.50 262.364   2
  -5  -3  -7 4374.27 296.016   2
  -5  -3  -6 415.822 124.458   2
  -5  -3  -5 792.616 149.236   2
  -5  -3  -4 626.534 171.832   2
  -5  -3  -3 558.427 138.979   2
  -5   3  -3 673.776 127.879   3
  -5  -3  -2 3305.65 267.666   2
  -5   3  -2 3451.60 256.645   3
  -5   3  -1 7418.45 361.517   3
  -5   3   0 4204.76 276.196   3
   5   3   1 6620.57 238.515   4
  -5   3   1 6574.11 354.301   3
  -5   3   2 2107.19 204.001   4
  -5  -3   2 2291.16 215.808   2
   5   3   2 2447.58 162.105   4
  -5   3   2 2290.40 223.239   3
  -5   3   3 113.015 100.920   3
  -5   3   3 193.244 97.1492   4
   5   3   3 245.238 72.7914   4
  -5  -3   3 170.578 89.9789   2
  -5   3   4 1198.41 183.659   3
  -5   3   4 1104.39 158.279   4
  -5  -3   4 1397.82 175.007   2
   5   3   4 1440.61 141.596   4
  -5   3   5 1180.71 184.505   3
   5   3   5 1273.61 134.279   4
  -5  -3   5 1252.84 165.865   2
  -5   3   5 1197.86 160.349   4
  -5   3   6 480.919 115.565   4
  -5  -3   6 493.357 120.190   2
   5   3   6 543.495 102.701   4
  -5  -3   7 5132.64 314.330   2
  -5   3   7 5222.19 328.894   4
   5   3   7 4964.57 270.122   4
  -5   3   8 2232.88 230.386   4
  -5  -3   8 2175.93 215.625   2
   5   3   8 2134.36 189.838   4
  -5  -3   9 2398.64 215.390   2
  -5   3   9 2177.22 229.022   4
   5   3   9 2533.60 210.498   4
   5   3  10 142.679 86.9527   4
  -5   3  10 117.143 108.327   4
  -5  -3  10 141.384 94.0014   2
  -5   3  11 979.216 181.839   4
  -5  -3  11 906.183 145.869   2
   5   3  11 1058.12 163.310   4
  -5  -3  12 2993.76 243.268   2
  -5   3  12 3189.09 296.074   4
   5   3  12 2875.78 259.239   4
  -5   3  13 4634.59 371.112   4
   5   3  13 4526.33 343.565   4
   5   3  14 1690.25 231.849   4
  -5   3  14 1713.53 253.088   4
  -5   3  15 533.964 173.495   4
   5   3  15 747.161 177.860   4
   5   3  16 1973.65 247.589   4
  -5   3  16 2452.39 308.458   4
   5   3  17 606.684 180.100   4
  -5   3  17 733.469 201.724   4
  -5   3  18 128.506 164.117   4
   5   3  18-90.3689 138.258   4
  -5   3  19 606.225 207.251   4
   5  -3  19 509.203 185.813   4
   5   3  19 494.149 181.770   4
   5   3  20 49.9194 186.533   4
   5  -3  20 270.028 185.976   4
  -5   3  20-4.68368 140.563   4
   5   3  21 126.335 179.152   4
  -5   3  21 515.800 206.139   4
   5  -3  21 305.150 174.009   4
  -5  -4 -32-158.415 123.712  10
  -5  -4 -32 292.872 132.671  14
  -5   4 -32 313.549 128.988   8
   5  -4 -32-157.151 118.962  12
   5   4 -32 113.282 104.506  12
   5   4 -31 270.343 135.011  12
  -5  -4 -31-312.782 182.594  10
   5  -4 -31 49.5682 123.394  12
  -5  -4 -31 578.610 160.075  14
  -5   4 -31 145.701 133.342   8
   5   4 -30 429.160 154.883  12
  -5  -4 -30 216.038 156.501  10
  -5  -4 -30 268.104 145.014  14
  -5   4 -30 263.281 155.734   8
   5  -4 -30 271.448 161.636  12
   5  -4 -29 87.0398 150.186  12
   5   4 -29 179.952 147.132  12
  -5   4 -29-98.3963 144.226   8
  -5  -4 -29-1.18770 154.674  10
  -5  -4 -29 35.0775 141.025  14
  -5  -4 -28 264.969 175.607  10
  -5  -4 -28 313.346 166.124  14
   5  -4 -28 273.185 158.269  12
  -5   4 -28 253.430 162.108   8
   5   4 -28 329.164 168.790  12
  -5  -4 -27 320.961 188.567  10
  -5  -4 -27 389.781 173.550  14
   5   4 -27 445.609 196.491  12
  -5  -4 -27 406.672 181.282  18
   5   4 -27 28.6680 143.734   8
   5  -4 -27 324.450 187.809  12
  -5   4 -27 48.9187 151.272   8
  -5   4 -26 639.604 242.098  19
   5  -4 -26 668.701 194.948  12
  -5  -4 -26 341.644 169.997  14
  -5  -4 -26 673.197 205.965  18
  -5  -4 -26 410.679 203.078  10
   5   4 -26 558.699 213.579  12
   5   4 -26-3.78738 156.974   8
  -5   4 -26 195.817 177.599   8
   5   4 -25 308.117 208.039  12
  -5  -4 -25 393.471 210.556  10
  -5  -4 -25 470.673 200.683  14
  -5   4 -25 292.270 245.920  19
  -5  -4 -25 314.445 177.807  18
   5  -4 -25 369.902 196.592  12
   5   4 -25 225.443 164.142   8
  -5   4 -24 914.756 266.943  19
   5   4 -24 406.999 197.100  12
   5  -4 -24 471.843 188.957  12
  -5  -4 -24 1042.22 231.606  18
  -5  -4 -24 559.828 204.989  10
  -5  -4 -24 657.169 206.607  14
   5   4 -24 567.916 176.420   8
  -5  -4 -23 10.4956 172.083  18
  -5  -4 -23 125.574 171.058  14
  -5   4 -23 120.517 193.892  19
   5  -4 -23 214.359 181.496  12
  -5  -4 -23 283.465 200.153   9
  -5  -4 -23 184.784 185.484  10
   5   4 -23 279.796 207.570  12
   5   4 -22 56.2002 157.668  12
  -5  -4 -22 465.171 216.999   9
  -5  -4 -22 168.390 140.764  11
  -5  -4 -22 109.473 167.348  10
  -5  -4 -22 246.715 167.301  18
  -5  -4 -22 217.094 167.029  14
   5  -4 -22-43.1755 146.228  12
  -5   4 -22 128.519 205.184  19
  -5   4 -21 289.732 183.397  19
  -5  -4 -21 587.477 207.261  10
   5   4 -21 117.006 155.815  12
  -5  -4 -21 233.158 159.093  11
  -5  -4 -21 334.698 150.572  14
  -5  -4 -21 353.893 219.700   9
   5  -4 -21 33.1461 148.004  12
  -5  -4 -20 122.253 168.185  14
   5  -4 -20 423.883 185.991  12
  -5  -4 -20 39.1054 153.612  11
  -5   4 -20-320.630 213.959  19
  -5  -4 -20 536.150 201.758  10
  -5  -4 -20 206.972 199.285   9
  -5  -4 -19 2892.72 296.797  14
   5  -4 -19 3554.87 321.541  12
  -5  -4 -19 3425.71 325.943  10
  -5  -4 -19 3705.37 362.488   9
  -5  -4 -19 3043.87 289.628  11
  -5   4 -19 3135.68 368.617  19
   5  -4 -18 2447.43 273.900  12
  -5   4 -18 1843.91 274.010  19
  -5  -4 -18 2293.83 304.617   9
  -5  -4 -18 2063.99 255.089  14
  -5  -4 -18 1813.82 261.249  10
  -5  -4 -18 2231.91 248.818  11
   5  -4 -17 757.132 183.800  12
  -5   4 -17 256.096 162.039  19
  -5  -4 -17 693.829 204.083   9
  -5  -4 -17 834.901 175.568  11
  -5  -4 -17 521.612 177.939  14
  -5  -4 -17 560.816 188.116  10
  -5   4 -16-154.619 155.271  19
  -5  -4 -16-140.881 143.680  14
  -5  -4 -16-128.778 156.684  10
  -5  -4 -16 110.947 162.312   9
  -5   4 -16 137.115 152.822   6
  -5  -4 -16-207.287 148.199  11
   5  -4 -16 77.3839 127.911  12
  -5   4 -15 794.345 206.959  19
  -5   4 -15 1077.97 199.724   6
  -5  -4 -15 970.544 211.272   9
  -5  -4 -15 950.233 179.973  11
  -5  -4 -15 764.149 178.053  10
  -5  -4 -15 1052.45 178.177  14
   5  -4 -15 1016.21 184.636  12
  -5   4 -14 924.190 187.060   6
  -5   4 -14 776.334 175.267  19
  -5  -4 -14 807.481 158.566  11
   5  -4 -14 1062.13 178.544  12
  -5  -4 -14 822.290 180.675  10
  -5  -4 -14 1021.83 183.514  14
   5  -4 -13 1091.51 168.113  12
  -5  -4 -13 1026.19 189.177  10
  -5   4 -13 999.005 199.941   6
  -5  -4 -13 1194.31 187.274  14
  -5  -4 -12 3910.35 316.782   2
  -5  -4 -11 5561.70 373.955   2
  -5  -4 -10 4407.95 338.281   2
  -5  -4  -9 3314.75 294.111   2
  -5  -4  -8 8338.06 484.238   2
  -5   4  -4 1997.01 206.654   3
  -5   4  -3 666.691 130.456   3
  -5   4  -2 443.709 122.561   3
  -5   4  -1 694.961 146.397   3
  -5   4   0 6379.00 393.697   3
   5   4   1 1470.60 140.444   4
  -5   4   1 1586.10 210.857   3
  -5   4   2 663.503 158.715   3
  -5   4   2 906.708 174.151   4
   5   4   2 810.219 124.691   4
  -5   4   3 155.690 101.467   4
  -5   4   3 122.924 98.5801   3
   5   4   3 138.559 72.5671   4
  -5   4   4 1771.10 264.792   3
   5   4   4 1152.68 148.592   4
  -5   4   4 1734.61 247.833   4
  -5   4   5 2236.99 234.358   4
   5   4   5 2060.39 190.499   4
  -5   4   6 565.725 151.795   4
   5   4   6 443.264 113.675   4
  -5  -4   7 3998.06 314.086   2
  -5   4   7 3937.45 318.780   4
   5   4   7 4349.61 283.592   4
   5   4   8 9509.81 433.298   4
  -5  -4   8 8413.85 461.982   2
  -5   4   8 8247.55 475.744   4
  -5  -4   9 4116.21 311.380   2
  -5   4   9 4036.11 337.951   4
   5   4   9 4142.93 297.597   4
  -5  -4  10 3716.10 296.374   2
  -5   4  10 3491.51 325.260   4
   5   4  10 3705.97 303.302   4
   5   4  11 6267.59 386.815   4
  -5  -4  11 6672.73 390.015   2
  -5   4  11 6417.38 438.298   4
   5   4  12 3958.03 325.985   4
  -5  -4  12 3596.52 290.972   2
  -5   4  12 3062.30 316.644   4
   5   4  13 677.402 168.072   4
  -5   4  13 786.862 190.074   4
  -5   4  14 1590.97 256.947   4
   5   4  14 1391.08 221.814   4
   5   4  15 674.285 171.671   4
  -5   4  15 548.204 184.228   4
   5   4  16 236.288 162.162   4
  -5   4  16 163.399 168.684   4
  -5   4  17 995.422 228.474   4
   5   4  17 838.309 209.343   4
   5   4  18 2121.38 286.619   4
  -5   4  18 2720.24 374.318   4
   5  -4  19 3585.57 384.432   4
   5   4  19 2570.09 332.454   4
  -5   4  19 3412.91 399.878   4
   5   4  20 246.354 176.245   4
  -5   4  20 712.878 239.052   4
   5  -5 -32 384.330 132.284  10
   5  -5 -31 329.042 132.853  12
  -5  -5 -31 504.834 132.176  14
  -5   5 -31 443.271 142.696   8
  -5  -5 -31 369.368 137.938  10
   5   5 -30 401.019 140.192  12
  -5  -5 -30 259.685 132.386  14
  -5  -5 -30 496.270 156.657  10
   5  -5 -30 331.979 141.935  12
  -5   5 -30 131.118 131.375   8
  -5  -5 -29 256.535 140.393  18
   5   5 -29 624.218 162.769  12
  -5  -5 -29 13.6588 140.293  10
  -5  -5 -29 126.020 126.370  14
   5  -5 -29 439.233 154.499  12
  -5   5 -29 354.381 147.610   8
   5  -5 -28 1417.43 227.406  12
   5   5 -28 1864.24 236.053  12
  -5  -5 -28 1326.92 208.891  14
  -5  -5 -28 1290.98 208.820  18
  -5  -5 -28 1826.96 248.448  10
  -5   5 -28 1604.47 230.149   8
  -5  -5 -27 1043.47 210.381  10
  -5   5 -27 464.457 173.828   8
  -5  -5 -27 619.429 168.973  14
  -5  -5 -27 346.041 173.922  18
   5  -5 -27 564.725 177.593  12
   5   5 -27 973.192 206.379  12
  -5  -5 -26 278.370 156.824  14
   5   5 -26 348.024 184.115  12
   5   5 -26 105.036 143.136   8
  -5  -5 -26 301.283 186.572  18
   5  -5 -26-31.8230 158.747  12
  -5  -5 -26 135.253 186.498  10
   5  -5 -25 715.975 204.293  12
   5   5 -25 696.561 196.082   8
  -5  -5 -25 274.569 185.785  18
   5   5 -25 474.494 218.509  12
  -5  -5 -25 531.096 178.257  14
  -5  -5 -25 592.068 219.541  10
  -5   5 -24 325.627 213.019  19
   5  -5 -24 211.386 168.547  12
  -5  -5 -24 603.052 208.339  10
  -5  -5 -24 312.206 208.636  18
  -5  -5 -24 227.338 156.976  14
   5   5 -24 216.421 179.210  12
  -5  -5 -23 499.538 205.188  18
   5   5 -23 592.821 196.241  12
  -5  -5 -23 683.799 211.911  10
  -5  -5 -23 747.580 196.455  14
  -5   5 -23 654.005 260.119  19
   5  -5 -23 773.512 205.890  12
  -5  -5 -22 1254.29 224.238  14
  -5   5 -22 826.075 250.174  19
  -5  -5 -22 1354.91 254.280  10
  -5  -5 -22 1440.01 258.315  18
   5   5 -22 1276.77 241.305  12
   5  -5 -22 753.768 196.938  12
  -5  -5 -21 1182.55 218.439  14
  -5  -5 -21 953.953 242.531  10
  -5  -5 -21 1160.24 241.618  18
   5  -5 -21 1025.55 203.938  12
  -5   5 -21 1138.47 290.291  19
  -5  -5 -20 944.893 227.015  10
  -5   5 -20 1064.06 270.729  19
  -5  -5 -20 888.910 192.415  14
   5  -5 -20 1276.79 236.519  12
  -5   5 -19 1719.37 283.590  19
  -5  -5 -19 1584.72 239.143  14
  -5  -5 -19 1889.87 272.739   9
  -5  -5 -19 2148.08 280.515  10
   5  -5 -19 2479.65 290.902  12
  -5  -5 -18 577.746 177.714  11
  -5  -5 -18 571.371 202.439   9
  -5   5 -18 717.438 219.897  19
  -5  -5 -18 783.398 209.113  14
  -5  -5 -18 595.027 205.310  10
   5  -5 -18 551.058 187.967  12
  -5   5 -17 612.060 232.152  19
   5  -5 -17 469.753 167.659  12
  -5  -5 -17 906.978 212.878  11
  -5   5 -17 1360.57 260.322   6
  -5  -5 -17 697.182 208.855  10
  -5  -5 -17 1024.15 250.985   9
  -5  -5 -17 465.287 185.567  14
  -5   5 -16 8042.97 471.131   6
  -5  -5 -16 8493.03 445.015  11
  -5   5 -16 7869.81 502.565  19
  -5  -5 -16 7788.33 470.367  10
  -5  -5 -16 7800.42 436.170  14
  -5  -5 -16 8462.24 494.679   9
   5  -5 -16 8564.19 460.166  12
  -5   5 -15 2891.75 316.277  19
  -5  -5 -15 2966.09 277.703  14
  -5  -5 -15 3230.55 328.467   9
  -5  -5 -15 2992.70 270.436  11
   5  -5 -15 3280.33 299.075  12
  -5  -5 -15 3052.43 301.668  10
  -5   5 -15 2945.79 299.207   6
  -5   5 -14 872.844 190.660   6
  -5   5 -14 744.218 190.741  19
  -5  -5 -14 1165.51 195.570  14
  -5  -5 -14 1380.91 219.346  10
  -5  -5 -14 1275.12 239.087   9
  -5  -5 -14 1095.65 188.774  11
   5  -5 -14 1368.20 212.578  12
  -5   5 -13 5167.48 398.086  19
  -5  -5 -13 5191.50 382.228  10
  -5  -5 -13 5260.48 346.462  11
  -5  -5 -13 5934.38 409.870   9
  -5  -5 -13 5428.63 354.660  14
  -5   5 -13 5103.94 394.337   6
   5  -5 -13 4690.77 340.231  12
  -5   5 -12 11089.8 512.504   6
  -5  -5 -12 11865.3 498.349  11
  -5  -5 -12 11388.2 533.149   9
  -5  -5 -12 11758.7 530.288  10
  -5  -5 -12 10937.3 482.290  14
  -5   5 -12 11906.2 560.303  19
   5  -5 -12 12556.3 528.831  12
  -5   5 -11 1899.70 235.233   6
  -5  -5 -11 1809.89 208.814  14
  -5  -5 -11 1975.59 239.983  10
  -5  -5 -11 1630.48 246.276   2
  -5  -5 -11 1569.12 203.403  11
   5  -5 -10 1295.90 181.213  12
  -5  -5 -10 1117.64 204.665  10
  -5  -5 -10 1098.25 223.922   2
  -5   5 -10 1025.35 197.713   6
  -5  -5  -9 2517.57 291.449   2
  -5   5  -4 1479.26 192.193   3
  -5   5  -3 15.1101 100.950   3
  -5   5  -2 3462.80 284.959   3
  -5   5  -1 5354.08 361.830   3
  -5   5   0 10912.9 523.689   3
  -5   5   1 5434.44 379.572   3
  -5   5   2 2160.25 258.729   3
  -5   5   3 368.712 151.508   3
  -5   5   3 215.574 130.890   4
  -5   5   4 3345.07 311.259   4
  -5   5   4 2771.73 291.689   3
  -5   5   5 5148.44 380.955   4
   5   5   5 5241.23 330.397   4
  -5   5   5 4348.38 365.321   3
  -5   5   6 3561.91 338.001   4
   5   5   6 3878.56 298.821   4
   5   5   7 4540.52 326.294   4
  -5   5   7 4437.71 372.689   4
   5   5   8 1853.74 229.049   4
  -5   5   8 1811.20 264.699   4
  -5  -5   9 2944.59 296.260   2
  -5   5   9 3118.43 330.717   4
   5   5   9 2739.66 267.635   4
   5   5  10 953.173 203.857   4
  -5  -5  10 769.684 167.328   2
  -5   5  10 775.145 196.893   4
  -5   5  11 1755.10 285.635   4
  -5  -5  11 1502.29 230.332   2
  -5   5  12 14515.0 716.471   4
   5   5  12 14334.0 663.141   4
  -5   5  13 4342.39 415.950   4
   5   5  13 4896.53 412.063   4
  -5   5  14 367.971 181.654   4
   5   5  14 781.089 193.967   4
   5   5  15 3265.04 355.023   4
  -5   5  15 3162.57 363.769   4
  -5   5  16 8591.66 594.859   4
   5   5  16 8207.81 540.901   4
   5   5  17 1013.31 268.692   4
  -5   5  17 753.211 227.547   4
  -5   5  18 293.727 180.593   4
   5   5  18 538.417 228.812   4
   5  -6 -30 318.481 123.690  12
  -5  -6 -30 267.971 124.704  10
   5  -6 -30 78.0256 115.504  10
  -5   6 -30 87.2155 122.036   8
   5  -6 -29 246.535 131.869  12
   5   6 -29 89.2338 132.566  12
  -5  -6 -29 203.570 129.864  18
  -5  -6 -29 212.051 140.961  10
  -5  -6 -29-14.9021 105.472  14
  -5   6 -29 26.4099 120.055   8
   5   6 -28 66.9067 127.995  12
  -5  -6 -28 191.849 115.967  14
  -5  -6 -28 39.5540 142.865  18
  -5  -6 -28 450.802 161.003  10
  -5   6 -28 179.727 135.262   8
   5  -6 -28 20.7314 130.992  12
   5  -6 -27 556.251 176.379  12
   5   6 -27 388.201 170.519  12
  -5  -6 -27 402.884 159.301  18
  -5  -6 -27 96.9849 130.099  14
  -5  -6 -27 346.222 167.338  10
  -5   6 -27 194.371 152.593   8
   5   6 -26 343.117 177.892  12
  -5  -6 -26 3.60145 151.173  10
  -5  -6 -26 265.168 173.971  18
  -5  -6 -26 134.118 142.891  14
   5  -6 -26 606.638 176.529  12
   5  -6 -25 113.158 154.971  12
  -5  -6 -25 417.929 182.075  18
   5   6 -25 37.2212 297.227  12
  -5  -6 -25 207.170 177.857  10
  -5  -6 -25-100.780 136.746  14
   5  -6 -24 126.217 162.366  12
  -5  -6 -24 256.411 189.640  10
  -5  -6 -24 552.646 169.531  14
  -5  -6 -24 803.021 208.109  18
   5   6 -24 438.560 186.210  12
   5  -6 -23 865.500 219.484  12
  -5  -6 -23 632.096 175.254  14
   5   6 -23 814.543 208.253  12
  -5  -6 -23 778.082 205.024  18
  -5  -6 -23 446.415 192.198  10
  -5  -6 -22 1073.01 232.369  10
   5   6 -22 722.679 213.443  12
   5  -6 -22 979.157 214.269  12
  -5  -6 -22 1268.90 220.004  14
  -5  -6 -22 1138.91 234.504  18
  -5   6 -22 1105.63 260.471  19
   5  -6 -21 23.8076 154.364  12
  -5  -6 -21 280.849 191.952  10
  -5  -6 -21 30.3342 164.586  14
  -5   6 -21 78.6782 210.621  19
  -5  -6 -21 150.390 172.907  18
  -5  -6 -20 1214.80 244.197  10
  -5  -6 -20 1038.15 203.583  14
  -5   6 -20 789.271 244.888  19
  -5  -6 -20 652.167 213.178  18
   5  -6 -20 822.609 210.704  12
  -5  -6 -19 4384.83 375.123  10
   5  -6 -19 4019.44 352.029  12
  -5  -6 -19 4004.29 335.299  14
  -5   6 -19 4305.55 421.287  19
  -5  -6 -18 255.255 166.140  10
  -5   6 -18 210.578 198.858  19
  -5  -6 -18 263.026 176.372  14
   5  -6 -18 422.759 174.075  12
   5  -6 -17 1393.83 229.698  12
  -5   6 -17 1288.89 259.707  19
  -5   6 -17 1588.66 262.147   6
  -5  -6 -17 1872.77 273.592  10
  -5  -6 -17 1284.08 222.033  14
   5  -6 -16 1324.04 225.713  12
  -5  -6 -16 1428.65 219.118  14
  -5   6 -16 1450.16 257.513  19
  -5  -6 -16 1670.82 264.960  10
  -5   6 -16 1138.01 235.129   6
  -5   6 -15 2630.23 313.185   6
  -5   6 -15 2754.64 326.335  19
  -5  -6 -15 2421.57 292.690  10
  -5  -6 -15 2398.06 269.459  14
   5  -6 -15 2656.87 296.780  12
  -5  -6 -14 2633.76 292.255  10
   5  -6 -14 2587.66 279.150  12
  -5  -6 -14 2720.48 268.652  14
  -5   6 -14 2570.98 292.907   6
  -5  -6 -14 2539.93 268.053  12
   5  -6 -13 3735.53 350.209  12
  -5   6 -13 3165.12 319.053   6
  -5  -6 -13 2790.65 293.777  10
  -5  -6 -13 3207.20 285.920  14
  -5  -6 -13 3047.18 287.269  12
  -5  -6 -12 2005.04 219.630  12
  -5   6 -12 1480.12 226.926   6
   5  -6 -12 1578.86 221.685  12
  -5  -6 -12 2018.69 240.440  10
  -5  -6 -12 1792.43 217.596  14
  -5  -6 -11 360.919 148.069  12
  -5   6 -11 252.354 158.857   6
  -5  -6 -11 494.519 164.410  10
   5  -6 -11 264.659 151.887  12
  -5  -6 -11 333.433 144.799  14
  -5  -6 -11 416.884 214.453   2
  -5  -6 -10 1030.12 187.873  12
  -5  -6 -10 1369.52 190.270  14
  -5  -6 -10 1260.97 200.773  10
  -5  -6 -10 1281.56 269.926   2
  -5   6 -10 1244.12 243.233   6
   5  -6 -10 1012.99 182.002  12
  -5  -6  -9 1967.19 218.715  14
  -5  -6  -9 2145.46 244.280  10
   5  -6  -9 2749.57 306.610  12
  -5  -6  -9 1887.32 235.942  12
  -5  -6  -8 481.744 149.340  10
  -5  -6  -8 751.177 156.777  14
   5  -6  -8 494.416 141.865  12
  -5  -6  -8 580.948 158.263  12
  -5  -6  -7 2549.98 264.971  18
  -5  -6  -7 2295.65 236.519  10
   5  -6  -7 2542.06 241.922  12
  -5  -6  -7 2901.71 254.268  12
  -5  -6  -6 7579.90 396.457  10
  -5  -6  -6 7098.52 397.286  18
  -5   6  -6 7063.10 416.327  13
  -5  -6  -6 7357.75 393.207  12
   5  -6  -6 7676.23 389.539  12
  -5  -6  -5 4451.04 298.790   5
  -5   6  -5 4462.09 327.200  13
  -5  -6  -5 3975.59 293.951  12
  -5  -6  -4 5019.07 310.705   5
  -5   6  -4 5492.25 365.125  13
  -5   6  -3 15219.5 596.210  13
  -5   6  -2 8517.65 487.559   3
  -5   6  -2 10504.4 483.479  13
  -5   6  -1 133.651 129.857   3
  -5   6   0 2854.20 289.279   3
  -5   6   1 482.593 164.229   3
  -5  -6   2 7983.17 376.536   5
  -5   6   2 6779.94 469.930   3
  -5  -6   3 15879.5 547.725   5
  -5   6   3 13095.0 668.103   3
  -5  -6   4 8107.25 395.062   5
  -5   6   4 6511.90 474.791   3
  -5  -6   5 5542.69 335.395   5
  -5   6   5 5604.18 444.072   4
  -5   6   5 5359.94 335.600  13
  -5  -6   6 5110.96 311.923   5
  -5   6   6 5820.48 343.816  13
  -5   6   6 4964.83 420.633   4
  -5  -6   7 2373.13 229.196   5
  -5   6   7 2267.44 303.274   4
  -5   6   7 2714.27 246.334  13
  -5  -6   8 1095.23 169.390   5
  -5   6   8 1134.23 175.854  13
  -5   6   8 916.571 226.063   4
  -5   6   9 1703.20 302.263   4
  -5  -6   9 1871.07 250.437   5
  -5   6   9 1655.68 221.978  13
  -5  -6  10 2177.20 304.450   2
  -5   6  10 2383.49 239.478  13
  -5   6  10 1989.43 293.628   4
  -5   6  11 504.894 197.256   4
  -5  -6  11 183.454 160.498   2
  -5   6  12 1256.46 268.686   4
  -5   6  13 3453.14 405.987   4
  -5   6  14 3386.22 403.863   4
  -5   6  15 2011.77 343.124   4
  -5  -6  17 1908.83 238.995  17
  -5  -6  18 575.437 184.198  17
  -5  -7 -29 52.3795 106.068  10
   5  -7 -28 99.9135 113.607  12
  -5  -7 -28-52.7017 106.872  18
  -5  -7 -28 62.0042 112.991  10
   5  -7 -28 334.443 130.378  10
  -5   7 -28 207.076 128.969   8
   5  -7 -27 46.8191 125.546  12
  -5  -7 -27 34.3209 127.759  18
  -5  -7 -27-193.046 141.282  10
   5  -7 -27-226.226 124.451  10
   5   7 -27-115.553 128.914  12
  -5   7 -27-48.2445 129.090   8
   5  -7 -26 543.335 162.497  12
   5   7 -26 309.636 155.525  12
   5  -7 -26 153.721 132.756  10
  -5  -7 -26 202.504 147.252  10
  -5  -7 -26 18.6856 139.767  18
   5   7 -25-212.164 161.785  12
  -5  -7 -25-83.0526 145.088  10
  -5  -7 -25 32.7305 145.662  18
   5  -7 -25 48.7343 146.278  12
  -5  -7 -24 1482.71 227.669  18
  -5  -7 -24 1597.80 235.671  10
   5   7 -24 1436.47 230.105  12
   5  -7 -24 1653.85 235.231  12
   5  -7 -23 587.493 192.126  12
  -5  -7 -23 228.882 170.189  18
  -5  -7 -23 621.393 182.487  10
   5   7 -23 545.807 183.141  12
   5  -7 -22 79.8550 152.550  12
  -5  -7 -22 72.0762 153.809  10
  -5  -7 -22 214.013 166.503  18
   5  -7 -21-72.1586 148.153  12
  -5  -7 -21 243.379 166.161  18
  -5  -7 -21 55.9326 156.408  10
  -5  -7 -20 793.390 202.840  18
  -5  -7 -20 788.882 216.691  10
   5  -7 -20 798.927 219.257  12
  -5  -7 -19-6.71656 178.527  18
  -5  -7 -19-115.604 168.146  10
   5  -7 -19 32.9896 163.636  12
  -5  -7 -18 313.554 184.106  10
  -5  -7 -18 241.901 172.219  18
   5  -7 -18 430.378 181.830  12
   5  -7 -17 271.645 168.546  12
  -5  -7 -17 460.444 210.653  18
  -5  -7 -17 325.637 204.696  10
  -5   7 -17 637.105 217.051   6
   5  -7 -16 929.070 210.334  12
  -5  -7 -16 1304.24 238.413  18
  -5   7 -16 1379.39 258.189   6
  -5  -7 -16 1370.53 236.588  10
  -5  -7 -16 1000.31 214.722  12
   5  -7 -15 1255.42 227.179  12
  -5   7 -15 1915.11 282.639   6
  -5  -7 -15 1484.23 239.134  18
  -5  -7 -15 1578.63 246.075  10
  -5  -7 -15 1864.71 257.560  12
   5  -7 -14 1485.06 251.559  12
  -5  -7 -14 1527.49 258.321  18
  -5  -7 -14 1392.78 247.445  10
  -5   7 -14 1457.51 264.651   6
  -5  -7 -14 1691.63 236.109  12
  -5  -7 -13 614.729 188.538  10
  -5   7 -13 711.806 222.095   6
  -5  -7 -13 319.456 164.411  18
   5  -7 -13 294.868 162.114  12
  -5  -7 -13 370.030 177.081  12
   5  -7 -12 443.064 186.812  12
  -5   7 -12 376.507 198.505   6
  -5  -7 -12 436.179 165.405  10
  -5  -7 -12 638.988 198.035  18
  -5  -7 -12 696.396 192.406  12
   5  -7 -11 228.474 161.448  12
  -5   7 -11 176.134 176.932   6
  -5  -7 -11 149.238 149.711  18
  -5  -7 -11 124.558 146.612  10
  -5  -7 -11 235.768 144.537  12
  -5   7 -10 1431.42 251.714   6
  -5  -7 -10 1102.61 214.791  18
  -5  -7 -10 937.660 190.078  10
  -5  -7 -10 1782.17 315.852   2
   5  -7 -10 1292.56 223.100  12
  -5  -7 -10 1192.34 213.012  12
   5  -7  -9 1425.01 222.899  12
  -5   7  -9 1453.57 250.441   6
  -5  -7  -9 1523.86 237.653  18
  -5  -7  -9 1845.51 235.865  10
  -5  -7  -9 1242.73 207.015  12
   5  -7  -8 396.124 166.636  12
  -5  -7  -8 268.904 157.655  18
  -5  -7  -8-95.6910 147.397  10
  -5  -7  -8-15.5242 135.101  12
   5  -7  -7 199.727 142.408  12
  -5  -7  -7 386.448 163.856  18
  -5  -7  -7 304.427 152.480  10
  -5  -7  -7 28.3056 128.792   5
  -5  -7  -7 441.374 151.373  12
   5  -7  -6 255.273 150.044  12
  -5  -7  -6 328.870 155.018  10
  -5  -7  -6 180.078 139.101   5
  -5  -7  -6 443.261 154.086  18
  -5  -7  -6 186.936 140.832  12
   5  -7  -5 410.137 144.373  12
  -5  -7  -5 489.671 154.266   5
  -5  -7  -5 824.700 179.117  18
  -5   7  -5 411.716 156.010  13
  -5  -7  -5 787.837 173.461  10
  -5  -7  -5 636.797 172.694  12
  -5  -7  -4 865.314 173.870  18
   5  -7  -4 1061.00 181.971  12
  -5  -7  -4 595.898 155.030   5
  -5   7  -4 730.999 178.040  13
  -5  -7  -4 809.088 188.433  12
   5  -7  -3 278.299 139.183  12
  -5  -7  -3 304.574 143.168   5
  -5   7  -3 186.239 148.633  13
  -5   7  -2 2176.26 263.121  13
  -5  -7  -2 2212.39 245.716   5
   5  -7  -2 2530.96 243.050  12
  -5  -7  -1 2680.88 259.431   5
  -5   7  -1 2609.90 272.942  13
  -5  -7   0 3996.78 294.555   5
  -5   7   0 4354.15 327.402  13
  -5  -7   1 2831.33 256.136   5
  -5   7   1 3251.34 281.996  13
  -5   7   1 2752.61 316.740   3
  -5  -7   2 2099.94 222.163   5
  -5   7   2 1873.06 228.032  13
  -5   7   2 1679.46 256.966   3
  -5  -7   3 319.176 150.317   5
  -5   7   3 335.016 139.595  13
  -5   7   3-33.6970 144.777   3
  -5   7   4 1284.14 192.298  13
  -5  -7   4 1631.70 197.545   5
  -5   7   4 1333.92 260.303   3
  -5   7   5 657.146 217.349   3
  -5  -7   5 523.887 150.527   5
  -5   7   5 618.299 173.384  13
  -5   7   6-61.2371 183.053   3
  -5  -7   6 166.380 128.142   5
  -5   7   6 309.619 140.750  13
  -5   7   7-41.9235 170.703   3
  -5  -7   7 418.921 150.134   5
  -5   7   7 384.982 215.440   4
  -5   7   7 277.520 145.324  13
  -5   7   8-238.152 179.985   3
  -5   7   8-123.909 205.543   4
  -5  -7   8 175.373 115.993   5
  -5   7   8 364.892 154.398  13
  -5   7   9 1279.54 277.069   3
  -5   7   9 1776.36 299.031   4
  -5  -7   9 1647.20 222.447   5
  -5   7   9 1894.67 236.774  13
  -5   7  10 320.413 209.652   3
  -5   7  10 746.116 240.334   4
  -5  -7  10 888.442 233.963   2
  -5   7  10 1057.46 192.910  13
  -5   7  11 107.364 200.177   3
  -5   7  11-100.511 200.720   4
  -5   7  11 326.449 162.574  13
  -5  -7  17-62.7877 138.091  17
  -5  -7  18 530.420 180.399  17
  -5  -7  19 113.357 153.131  17
   5  -8 -26 1272.71 176.129  12
  -5  -8 -26 1507.82 176.434  10
  -5  -8 -26 1288.09 179.753  18
   5  -8 -25 67.7399 118.214  12
   5   8 -25 85.0164 117.870  12
  -5  -8 -25 391.060 131.229  15
  -5  -8 -25 224.649 143.393  18
  -5  -8 -25 359.444 141.215  10
   5  -8 -24 336.706 144.402  12
   5   8 -24 445.905 155.085  12
  -5  -8 -24 66.3459 133.296  18
  -5  -8 -24 89.1325 126.930  10
   5  -8 -23 516.769 163.588  12
  -5  -8 -23 180.211 149.556  18
  -5  -8 -23 604.669 173.827  10
  -5  -8 -23 386.453 135.684   5
   5   8 -23 223.101 156.289  12
   5  -8 -22 768.826 186.567  12
  -5  -8 -22 409.041 177.499  18
   5   8 -22 602.725 182.914  12
  -5  -8 -22 527.925 178.118  10
  -5  -8 -22 715.937 167.894   5
   5  -8 -21 247.997 159.813  12
  -5  -8 -21 260.218 174.858  18
  -5  -8 -21 177.522 170.661  10
   5  -8 -20 197.849 158.508  12
  -5  -8 -20 119.630 164.101  18
  -5  -8 -20 178.429 159.684  10
   5  -8 -19 114.774 168.437  12
  -5  -8 -19 361.451 150.107  10
  -5  -8 -19 252.694 179.717  18
  -5  -8 -18 384.070 186.627  18
  -5  -8 -18 298.416 161.624  10
   5  -8 -18 563.288 193.126  12
   5  -8 -17 509.578 184.676  12
  -5  -8 -17 356.960 180.469  18
  -5  -8 -17 335.548 158.381  10
  -5  -8 -17 464.742 179.348  12
  -5   8 -16 3432.38 361.436   6
  -5  -8 -16 3427.94 339.177  18
  -5  -8 -16 3274.71 312.304  10
  -5  -8 -16 3439.92 324.741  12
   5  -8 -16 3248.51 325.511  12
  -5  -8 -15 5594.56 419.937  18
  -5  -8 -15 5375.67 386.509  10
  -5   8 -15 4876.82 418.263   6
  -5  -8 -15 6244.80 417.129  12
   5  -8 -15 4832.64 388.133  12
   5  -8 -14 2527.37 292.029  12
  -5   8 -14 3422.85 350.930   6
  -5  -8 -14 2865.05 314.154  18
  -5  -8 -14 2668.12 287.190  10
  -5  -8 -14 2960.21 309.777  12
   5  -8 -13 227.992 174.276  12
  -5   8 -13 79.3358 184.676   6
  -5  -8 -13 299.720 178.052  18
  -5  -8 -13 11.9448 158.774  10
  -5  -8 -13 68.2726 167.533  12
  -5   8 -12 4056.28 379.411   6
  -5  -8 -12 3095.94 299.939  10
  -5  -8 -12 3104.85 297.365   5
  -5  -8 -12 3250.04 325.594  18
  -5  -8 -12 3587.32 330.371  12
   5  -8 -12 3118.30 309.679  12
  -5  -8 -11 8900.26 481.423  10
  -5  -8 -11 9324.03 511.759  18
   5  -8 -11 8497.86 486.008  12
  -5  -8 -11 8996.71 472.756   5
  -5   8 -11 9973.64 567.057   6
  -5  -8 -11 9657.21 518.410  12
   5  -8 -10 1038.29 215.690  12
  -5   8 -10 1332.81 259.847   6
  -5  -8 -10 1016.56 212.072  18
  -5  -8 -10 757.076 184.743  10
  -5  -8 -10 1049.47 203.096   5
  -5  -8 -10 888.413 201.300  12
  -5  -8  -9 2701.24 286.076  18
   5  -8  -9 2983.74 310.493  12
  -5  -8  -9 2916.38 286.462  10
  -5  -8  -9 2843.65 282.490   5
  -5   8  -9 3171.00 331.783   6
  -5  -8  -9 3155.95 308.220  12
   5  -8  -8 2325.18 267.832  12
  -5  -8  -8 1992.49 253.553   5
  -5  -8  -8 2396.42 273.171  18
  -5  -8  -8 2458.26 258.251  10
  -5   8  -8 2504.37 297.475   6
  -5  -8  -8 2082.96 266.807  12
   5  -8  -7 718.413 210.784  12
  -5  -8  -7 623.373 174.812  18
  -5  -8  -7 1016.75 194.598   5
  -5  -8  -7 739.085 202.116  12
  -5  -8  -6 2835.65 276.314   5
  -5  -8  -6 3146.69 297.117  18
  -5  -8  -6 3617.68 327.578  12
   5  -8  -6 3358.95 306.870  12
  -5  -8  -5 6857.03 406.871   5
  -5  -8  -5 6728.57 408.019  18
   5  -8  -5 7321.77 423.402  12
  -5  -8  -4 4345.67 339.186   5
   5  -8  -4 4059.54 336.948  12
  -5  -8  -3 1029.83 202.421   5
   5  -8  -3 1262.77 222.676  12
  -5  -8  -2 989.102 184.478   5
  -5   8  -2 993.330 203.936  13
   5  -8  -2 890.901 194.141  12
   5  -8  -1 1524.06 229.167  12
  -5   8  -1 1336.60 225.171  13
  -5  -8  -1 1313.68 207.827   5
  -5  -8   0 1745.27 227.423   5
  -5   8   0 1882.46 251.981  13
  -5   8   1 784.990 188.299  13
  -5  -8   1 762.413 167.185   5
  -5   8   2 1813.97 249.919  13
  -5  -8   2 1850.33 221.408   5
  -5  -8   3 1514.10 214.543   5
  -5   8   3 1253.06 236.234  13
  -5  -8   4 2586.68 276.506   5
  -5   8   4 2390.86 268.619  13
  -5  -8   5 7440.53 411.853   5
  -5   8   5 7603.27 460.640  13
  -5  -8   6 4814.04 357.187   5
  -5   8   6 5397.90 371.208  13
  -5  -8   7 5.47699 127.666   5
  -5   8   7 144.801 160.078  13
  -5  -8   8 886.133 196.378   5
  -5  -8   9 3632.45 303.890   5
  -5  -8  17 226.840 150.832  17
  -5  -8  18 497.698 169.180  17
  -5  -8  19 266.022 151.902  17
   5  -9 -24 1012.92 156.550  12
  -5  -9 -24 644.203 140.759  18
   5  -9 -23 385.634 134.234  12
  -5  -9 -23 36.1763 112.904  10
  -5  -9 -23 444.998 129.049  18
   5   9 -23 772.390 181.247  12
  -5  -9 -23 381.064 128.523  15
   5  -9 -22 817.840 162.683  12
  -5  -9 -22 549.106 145.574  10
   5   9 -22 897.923 169.969  12
  -5  -9 -22 735.804 157.668  18
  -5  -9 -22 613.834 130.802   5
   5  -9 -21 163.191 141.611  12
  -5  -9 -21 344.000 135.734  10
   5   9 -21 206.293 136.284  12
  -5  -9 -21 398.066 132.134   5
  -5  -9 -21 257.195 141.464  18
   5  -9 -20 336.911 132.889  12
  -5  -9 -20 480.821 158.930  18
  -5  -9 -20 258.335 132.688  10
  -5  -9 -20 482.214 143.069   5
   5  -9 -19 1624.39 227.541  12
  -5  -9 -19 1268.90 189.197   5
  -5  -9 -19 1107.87 210.989  18
  -5  -9 -19 1020.01 190.740  10
   5  -9 -18 915.851 197.991  12
  -5  -9 -18 619.782 172.851   5
  -5  -9 -18 781.544 187.721  10
  -5  -9 -18 725.738 185.084  18
   5  -9 -17 82.4086 164.158  12
  -5  -9 -17 302.852 155.321  10
  -5  -9 -17 212.803 160.415  18
  -5  -9 -17 312.632 150.073   5
  -5  -9 -17 212.123 145.131  12
   5  -9 -16 475.576 180.171  12
  -5  -9 -16 640.494 176.750   5
  -5  -9 -16 252.527 163.622  18
  -5  -9 -16 380.377 157.063  10
  -5  -9 -16 467.929 176.431  12
  -5   9 -15 3082.44 333.484   6
  -5  -9 -15 2748.25 287.419  18
  -5  -9 -15 2724.99 274.413   5
  -5  -9 -15 2473.66 263.400  10
  -5  -9 -15 2867.05 283.050  12
   5  -9 -15 3229.53 309.399  12
   5  -9 -14 1134.74 224.913  12
  -5  -9 -14 1073.26 211.467  18
  -5  -9 -14 831.237 197.767   5
  -5  -9 -14 1162.68 197.611  10
  -5   9 -14 1647.25 277.425   6
  -5  -9 -14 1162.90 212.052  12
   5  -9 -13 2258.31 274.406  12
  -5   9 -13 2411.81 308.351   6
  -5  -9 -13 2441.60 267.827   5
  -5  -9 -13 2246.56 256.699  10
  -5  -9 -13 2013.96 253.793  18
  -5  -9 -13 2419.34 278.551  12
   5  -9 -12 1522.25 251.512  12
  -5   9 -12 1835.45 278.180   6
  -5  -9 -12 1492.08 224.758  10
  -5  -9 -12 1195.09 205.627   5
  -5  -9 -12 1594.60 245.638  18
  -5  -9 -12 1361.94 230.817  12
   5  -9 -11 1651.61 260.543  12
  -5  -9 -11 1901.64 244.921   5
  -5   9 -11 1874.46 288.700   6
  -5  -9 -11 1669.26 244.280  18
   5  -9 -10 2356.88 289.115  12
  -5  -9 -10 2573.53 272.797   5
  -5  -9 -10 2196.02 268.726  18
  -5  -9  -9 3994.71 335.005  18
  -5  -9  -9 4307.24 339.605   5
  -5   9  -9 4459.97 395.907   6
   5  -9  -9 3698.99 348.854  12
  -5  -9  -8 6278.52 408.708  18
  -5  -9  -8 6404.90 398.704   5
  -5   9  -8 6516.84 472.483   6
   5  -9  -8 6483.40 422.693  12
   5  -9  -7 1368.86 239.986  12
  -5  -9  -7 1157.87 203.369   5
  -5   9  -7 1240.70 243.344   6
  -5  -9  -6 936.680 209.122   5
   5  -9  -6 671.717 178.174   5
   5  -9  -6 583.403 181.365  12
  -5  -9  -5 767.130 185.547   5
   5  -9  -5 329.319 173.347  12
  -5  -9  -4 1084.16 202.216   5
   5  -9  -4 1606.89 241.305  12
  -5  -9  -3 449.409 162.451   5
   5  -9  -3 526.027 176.783  12
  -5  -9  -2 103.780 139.606   5
   5  -9  -2 158.970 150.172  12
  -5  -9  -1 126.130 144.639   5
   5  -9  -1 190.426 143.701  12
  -5  -9   0 814.775 188.302   5
  -5  -9   1-18.5722 144.572   5
  -5  -9   2-10.2163 159.402   5
  -5   9   2 30.2340 153.005  13
  -5  -9   3 120.260 139.845   5
  -5   9   3-174.650 162.708  13
  -5  -9   4 1323.29 218.430   5
  -5   9   4 1403.14 237.504  13
  -5  -9   5 964.305 193.596   5
  -5  -9   6 883.495 203.967   5
  -5  -9   7 482.550 174.740   5
  -5  -9   8 6873.75 406.077   5
  -5  -9  15 3177.98 297.872  17
  -5  -9  16 105.325 136.985  17
  -5  -9  17 57.1599 129.690  17
  -5  -9  18 1374.50 201.441  17
  -5  -9  19 1253.23 185.067  17
  -5 -10 -20 842.581 148.635  18
   5  10 -20 455.091 127.806  12
   5 -10 -20 625.166 133.357   5
  -5 -10 -20 661.182 143.667  15
   5 -10 -20 903.999 154.345  12
  -5 -10 -19 200.600 115.234  18
  -5 -10 -19 152.809 109.095   5
   5 -10 -19 389.886 133.419   5
   5 -10 -19 463.832 138.742  12
  -5 -10 -18 358.994 148.764  18
  -5 -10 -18 328.439 128.152   5
   5 -10 -18 385.243 145.035  12
  -5 -10 -17-3.73701 107.677   5
  -5 -10 -17 21.9517 121.457  18
  -5 -10 -16 504.471 148.255  18
  -5 -10 -16 446.940 149.239   5
   5 -10 -16 707.013 170.564  12
  -5 -10 -15-22.8942 131.406   5
  -5 -10 -15-62.4897 134.852  18
   5 -10 -15 312.276 144.057   5
   5 -10 -15 228.851 149.479  12
  -5  10 -14 564.194 199.684   6
  -5 -10 -14 517.514 155.891  18
   5 -10 -14 597.081 158.890   5
  -5 -10 -14 593.326 155.917   5
   5 -10 -14 488.499 168.438  12
  -5 -10 -13 1021.71 180.595   5
  -5 -10 -13 1064.59 190.973  18
   5 -10 -13 693.576 158.760   5
  -5  10 -13 886.896 209.416   6
   5 -10 -13 931.011 191.637  12
  -5  10 -12 706.758 219.809   6
  -5 -10 -12 224.555 147.491   5
   5 -10 -12 368.655 146.716   5
  -5 -10 -12 449.908 166.813  18
   5 -10 -12 758.600 202.530  12
   5 -10 -11 428.873 164.682   5
  -5 -10 -11 161.210 147.600  18
  -5 -10 -11 561.048 159.546   5
  -5  10 -11 539.935 204.246   6
   5 -10 -11 236.536 158.698  12
  -5  10 -10 193.342 164.039   6
  -5 -10 -10 219.813 151.737   5
   5 -10 -10-169.541 139.950   5
   5 -10 -10 24.6791 147.856  12
  -5  10  -9 469.200 208.601   6
   5 -10  -9 146.975 150.542   5
  -5 -10  -9 327.411 149.996   5
   5 -10  -9-120.326 139.340  12
  -5 -10  -8 78.8182 132.325   5
   5 -10  -8 254.959 152.986   5
  -5  10  -8 258.680 175.727   6
   5 -10  -8 356.140 165.506  12
  -5  10  -7 418.000 184.171   6
   5 -10  -7 397.268 151.694   5
  -5 -10  -7 361.681 161.419   5
   5 -10  -7 334.752 161.065  12
  -5 -10  -6 1300.57 201.534   5
  -5  10  -6 1710.18 263.513   6
   5 -10  -6 1377.97 242.257  12
  -5  10  -5 1664.97 264.237   6
  -5 -10  -5 1229.48 214.252   5
   5 -10  -5 1897.28 252.428  12
  -5 -10  -4 1774.44 234.199   5
   5 -10  -4 1508.55 234.702  12
  -5 -10  -3 1286.98 208.140   5
  -5 -10  -3 1260.04 219.488  15
  -5 -10  -3 1540.80 224.340  17
  -5 -10  -2 801.256 177.232   5
  -5 -10  -2 388.266 172.455  15
  -5 -10  -1 317.010 161.898   5
  -5 -10   0 781.155 184.494   5
  -5 -10   1 184.934 151.050   5
  -5 -10   2 608.523 167.754   5
  -5 -10   3 1257.18 201.491   5
  -5 -10   4 1118.24 194.537   5
  -5 -10   5 1478.45 214.298   5
  -5 -10   6 1816.57 227.400   5
  -5 -10  12 661.080 172.124  17
  -5 -10  13 1042.36 186.273  17
  -5 -10  14 416.800 153.690  17
  -5 -10  15 246.813 143.772  17
  -5 -10  16 776.056 165.000  17
  -5 -10  17 266.334 121.611  17
  -5 -10  18 258.794 121.352  17
  -5 -10  19 364.456 113.928  17
  -5 -11 -16 1200.30 158.391  15
  -5 -11 -15 821.253 141.046   5
  -5 -11 -15 575.661 143.124  15
   5 -11 -15 573.878 138.579  12
  -5 -11 -14 111.590 110.116   5
  -5 -11 -14 453.116 135.502  15
   5 -11 -14 481.772 144.971  12
  -5 -11 -13 796.183 146.904   5
   5 -11 -13 563.399 130.367   5
  -5 -11 -13 604.211 148.182  15
   5 -11 -13 820.256 167.709  12
  -5  11 -12 1288.75 208.787   6
   5 -11 -12 1687.58 190.578   5
  -5 -11 -12 1532.85 181.116   5
  -5 -11 -12 1194.22 184.503  15
   5 -11 -12 1745.93 203.393  12
  -5  11 -11 862.421 192.776   6
  -5 -11 -11 434.821 136.756   5
  -5 -11 -11 764.387 156.058  15
   5 -11 -11 689.144 162.338  12
  -5 -11 -10 307.336 137.636   5
  -5  11 -10 28.4820 138.326   6
  -5 -11 -10-10.5929 118.961  15
   5 -11 -10 424.675 157.994  12
  -5  11  -9 272.560 162.458   6
  -5 -11  -9 305.456 134.569   5
  -5 -11  -9 271.570 141.804  15
  -5  11  -8 311.641 162.592   6
  -5 -11  -8 157.381 125.385   5
  -5 -11  -8-20.1540 125.509  15
  -5 -11  -7 139.559 130.844  15
  -5 -11  -7 47.4927 113.107   5
  -5  11  -7 82.6298 147.482   6
  -5  11  -6 716.952 200.677   6
  -5 -11  -6 801.660 163.629   5
  -5 -11  -6 370.754 140.404  15
  -5  11  -5 2244.21 266.017   6
  -5 -11  -5 2136.94 222.308   5
  -5 -11  -5 1801.54 207.565  15
  -5 -11  -4 605.701 169.582   5
  -5  11  -4 540.466 186.769   6
  -5  11  -3 77.1568 153.501   6
  -5 -11  -3 187.464 130.592   5
  -5 -11  -2 283.144 144.226  17
  -5 -11  -2 587.091 158.640   5
  -5  11  -2 146.111 153.476   6
  -5 -11  -1 359.835 143.586   5
  -5 -11  -1 333.413 137.373  17
  -5 -11   0 1844.98 224.578  17
  -5 -11   0 1895.89 213.850   5
  -5 -11   1 336.942 155.753  17
  -5 -11   1 338.191 141.980   5
  -5 -11   2 171.643 146.343  17
  -5 -11   2-81.5288 128.617   5
  -5 -11   3 280.195 136.524  17
  -5 -11   3 30.2226 121.390   5
  -5 -11   4 1256.42 197.454  17
  -5 -11   4 920.621 173.181   5
  -5 -11   5 1869.91 230.450  17
  -5 -11   6 813.510 182.457  17
  -5 -11   7 25.2698 140.956  17
  -5 -11   8 324.274 145.710  17
  -5 -11   9 180.472 129.967  17
  -5 -11  10 193.934 124.584  17
  -5 -11  11 381.990 132.971  17
  -5 -11  12 857.948 152.287  17
  -5 -11  13 938.379 161.121  17
  -5 -11  14 68.4308 100.381  17
  -5 -11  15 811.249 140.111  17
  -5 -12  -9 325.536 105.892   5
  -5  12  -8 421.520 144.058   6
  -5 -12  -8 563.340 121.266   5
  -5  12  -7 138.572 123.943   6
  -5 -12  -7-90.2114 102.310   5
  -5  12  -6 234.012 125.633   6
  -5 -12  -6 189.198 109.422   5
  -5 -12  -5 166.942 101.466   5
  -5  12  -5-38.7939 116.382   6
  -5  12  -4 1142.66 180.490   6
  -5 -12  -4 547.730 127.076   5
  -5 -12  -3 775.460 137.264   5
  -5  12  -3 900.712 166.218   6
  -5 -12  -2 293.591 119.998   5
  -5  12  -2 150.846 124.663   6
  -5  12  -1 422.040 137.417   6
  -5 -12  -1 676.315 138.108   5
  -5  12   0 301.560 150.824   6
  -5 -12   0 139.064 101.638   5
  -5 -12   0 375.118 117.485  17
  -5 -12   1 461.757 128.730  17
  -5  12   1 504.134 149.660   6
  -5 -12   2 519.208 131.730  17
  -5  12   2 288.570 139.878   6
  -5  12   3 732.942 157.601   6
  -5 -12   3 883.117 146.811  17
  -5 -12   4 881.325 154.322  17
  -5 -12   5 24.7027 101.914  17
  -5 -12   6 214.266 113.241  17
  -5 -12   7 207.654 107.657  17
  -5 -12   8 520.993 126.052  17
  -5 -12   9 414.086 117.745  17
  -6   0 -34 269.441 125.886  14
   6   0 -33 6.43997 120.484  12
  -6   0 -33-63.5885 124.418  14
   6   0 -33 25.3591 119.645  14
   6   0 -32 176.682 132.299  12
  -6   0 -32 276.585 156.473  14
   6   0 -31 303.273 156.074  12
  -6   0 -31 485.468 178.386  14
  -6   0 -30 1102.42 242.047   9
  -6   0 -30 745.206 215.958  14
   6   0 -30 806.164 190.825  12
   6   0 -29 772.034 219.726  12
  -6   0 -29 786.983 208.023  14
[truncated: 696,055 more chars]
